# Supplementary material for: Cell clusters softening triggers collective cell migration in vivo
Source: Nat Mater. 2022 Aug 15;21(11):1314–23. doi: 10.1038/s41563-022-01323-0 (PMC9622418; doi:10.1038/s41563-022-01323-0)
Supplement: Source Data Fig. 1 — Source data. [file 41563_2022_1323_MOESM6_ESM.xlsx]

## Sheet: Fig1C
mes non-migratory	mes migratory	NC non-migratory 1	NC migratory
54	166.35	250	216
53	149.5	271.5	160
38.5	147.01	286	173
103	180.355	284	142.57
47.5	178.285	192	155.935
65	138.85	272	139.375
89	150.85	191	76.135
81.64	145.33	264.635	205.1
85.09	120.59	410.05	206.48
59.36	128.27	443.095	102.12
41.54	122.183	379	211.355
58.325			219.5
