# Supplementary material for: Cell clusters softening triggers collective cell migration in vivo
Source: Nat Mater. 2022 Aug 15;21(11):1314–23. doi: 10.1038/s41563-022-01323-0 (PMC9622418; doi:10.1038/s41563-022-01323-0)
Supplement: Source Data Fig. 2 — Source data. [file 41563_2022_1323_MOESM7_ESM.xlsx]

## Sheet: Fig2c
non-migratory	migratory
0.608714	0.10597
0.493893	0.166322
1.06378	0.231327
1.57428	0.45882
0.848586	0.20156
0.701602	0.781217
1.87202	0.773449
1.85586	0.678181
0.973621	0.695288
0.813993	0.784936
2.04792	1
1.83635	0.23374
1.58457	0.17057
1.58254	0.2783
1.78448	0.455779
1.80438	0.198618
1.80951	0.300564
0.692924
0.829513
0.448565
0.359346

## Sheet: Fig2h
	mig %				no mig %
Control	100	100	62.5		0	0	37.5
Hyper	0	0	0	20	100	100	100	80

## Sheet: Fig2i
Control	Hyper Ac
0.887019	0.309174
0.956159	0.292813
0.864703	0.377905
0.879954	0.41509
0.996216	0.324934
0.808117	0.408039
0.858255	0.266999
0.865992	0.285532
0.742267	0.328446
0.805803	0.213995
0.98559	0.328617
0.609863	0.210273
0.851011	0.255303
0.682146	0.3903
0.552614	0.324613
0.297814	0.224537
1	0.251504
0.828716	0.303104
0.72402	0.366784
0.346037	0.222525
0.402341	0.199976
0.74543	0.214268

## Sheet: Fig2n
	mig %			no mig %
WT into WT	0	0	0	100	100	100
Hypo into WT	66.7	66.7	100	33.3	33.3	0

## Sheet: Fig2o
WT into WT	Hypo into WT
0.702626	1.48777
0.679953	1.41843
0.936031	1.3708
0.507387	1.88873
0.626525	1.81454
0.930605	1.00597
0.74138	0.623123
0.753362	0.973886
0.696732	1.54574
0.675287	2.11041
0.496591	0.773831
0.772711	1.93562
0.87152	1.81522
0.792136	1.93025
0.788132	0.678664
1	1.51458
0.653332	1.70544
0.656442	1.59606
0.801885	1.98144
0.659179	1.67616
