# Supplementary material for: Cell clusters softening triggers collective cell migration in vivo
Source: Nat Mater. 2022 Aug 15;21(11):1314–23. doi: 10.1038/s41563-022-01323-0 (PMC9622418; doi:10.1038/s41563-022-01323-0)
Supplement: Source Data Fig. 3 — Source data. [file 41563_2022_1323_MOESM8_ESM.xlsx]

## Sheet: Fig3b
NC non-migratory	NC migratory	NC HyperAcet	NC HypoAcet
303.27	116.455	412	99.5441
153	144.805	444	67.9053
197.665	215.4	449	75.7055
282.64	225.82	555.35	87.377
394	228.22	523.735	99.296
256	102.6	503.115	109.846
213	112.86	317.23	84.1134
498	130.02	396.78	97.7476
314.995	213.03	425.585	104.905
312.115	201	313	37.0725
291.815		342
266.279		400
259.323

## Sheet: Fig3d
Control	NC HyperAcet	NC HypoAcet
159.177	224.479	134.92
179.002	275.544	111.16
162.898	473.288	117.382
162.714	256.821	82.3895
177.436	284.668	114.893
115.943	219.858	87.6586
189.649	390.936	123.533
182.809	335.372	128.206
181.3	472.692	90.983
171.01	387.551	118.723

## Sheet: Fig3f
Control	E-cad Hyper
189.153	521.778
250.138	415.197
167.713	381.903
173.701	383.914
149.016	262.236
186.974	381.313
170.457	372.415
145.103	349.773

## Sheet: Fig3g
HyperAcet Collective	HyperAcet Singke cell	E-cad Hyper collective
412	224.479	521.778
444	275.544	415.197
449	473.288	381.903
555.35	256.821	383.914
523.735	284.668	262.236
503.115	219.858	381.313
317.23	390.936	372.415
396.78	335.372	349.773
425.585	472.692
313	387.551
342
400

## Sheet: Fig3l
	mig			no mig
WT into WT	83	67	83	17	33	17
CadhHyper into WT	20	25	33	80	75	67

## Sheet: Fig3m
WT into WT	CadhHyper into WT
0.838019	0.414434
0.958511	0.168924
0.927528	0.17409
0.816237	0.412701
0.934831	0.117278
0.471349	0.268052
0.227376	0.527075
1	0.507586
0.910312	0.581737
0.848643	0.337233
0.812276	0.347519
0.565435	0.254931
0.966437	0.355641
0.892269	0.351825
0.751051	0.573662
0.690259	0.583087
0.79099
0.492794
