# Supplementary material for: Cell clusters softening triggers collective cell migration in vivo
Source: Nat Mater. 2022 Aug 15;21(11):1314–23. doi: 10.1038/s41563-022-01323-0 (PMC9622418; doi:10.1038/s41563-022-01323-0)
Supplement: Source Data Fig. 4 — Source data. [file 41563_2022_1323_MOESM9_ESM.xlsx]

## Sheet: Fig4b
Mes Migratory	Mes mig soft	NC migrator	NC with sof mes
150.041	87.4005	157.179	227.2
120.92	46.6543	145.86	236.401
133.373	40.2673	126.568	262.564
125.141	66.9871	237.5	251.189
209.587	29.074	151.417	274.869
140.624	29.7165	183.67	309.775
102.278	51.8621	229	350
214.59		222.96	354.585

## Sheet: Fig4d
Acet Soft	Acet Stiff
2.82945	1.16349
4.02234	1.17891
4.24819	1.11647
2.71822	1.1551
2.91213	1.0841
2.50637	0.982471
2.43486	1.32305
2.57023	1.35662
2.46836	1.36758
1.81724	1.30568
1.85825	1.46084
2.34391	1.02366
2.38819	1.00036
	1.03315
	0.980532

## Sheet: Fig4g
Control	Piezo1-MO
0.856787	1.08601
0.911623	1.00472
0.914781	1.01907
0.631565	0.978844
1	1.21831
0.934568	1.46127
	1.72536
0.693769	0.829036
0.796741	1.18479
0.900151	1.19096
0.850068	1.03454
0.771919	1.24876
