# Supplementary material for: Cell clusters softening triggers collective cell migration in vivo
Source: Nat Mater. 2022 Aug 15;21(11):1314–23. doi: 10.1038/s41563-022-01323-0 (PMC9622418; doi:10.1038/s41563-022-01323-0)
Supplement: Source Data Fig. 5 — Source data. [file 41563_2022_1323_MOESM10_ESM.xlsx]

## Sheet: Fig5e
Control	GSM	Piezo	Rescue
0.7549	0.235901	0.345877	0.403515
0.87192	0.204115	0.220736	0.354634
0.884297	0.382535	0.317496	0.709014
0.871819	0.249572	0.385135	0.756755
0.894829	0.207692	0.307536	0.608287
0.595824	0.227971	0.747089	0.718464
0.749886	0.301984	0.211475	0.76526
0.748858	0.268538	0.388998	0.753375
0.754315	0.567454	0.371132	0.73081
0.747532	0.373262	0.370771	0.76437
0.73544	0.304411	0.222348	0.836059
0.919412	0.453965	0.549442	0.975646
0.887265	0.189684	0.439907	0.831595
0.566283	0.255794	0.306546	0.796785
0.868537	0.515313	0.287624	0.723992
0.865941	0.679398	0.257379	0.804101
1	0.631042	0.22298
	0.234776

## Sheet: Fig5f
	mig			no mig
Control	100	100	100	0	0	0
GSM	0	16.67	50	100	83.33	50
Piezo	16.67	16.67	0	83.33	83.33	100
Rescue	50	100	100	50	0	0

## Sheet: Fig5h
Control	Piezo1-MO	Rescue
241.386	208.896	257.051
172.884	172.543	251.399
172.884	292.313	134.952
151.435	305.218	148.622
265.893	329.695	141.141
162.9	319.721	204.257
231.177	307.312	167.562
161.298	364.805	207.066
172.019	365.377	217.548
167.335	308.223
178.26	341.094
152.767	399.813
