# Supplementary material for: Cell clusters softening triggers collective cell migration in vivo
Source: Nat Mater. 2022 Aug 15;21(11):1314–23. doi: 10.1038/s41563-022-01323-0 (PMC9622418; doi:10.1038/s41563-022-01323-0)
Supplement: Source Data Fig. 6 — Source data. [file 41563_2022_1323_MOESM11_ESM.xlsx]

## Sheet: Fig6g
	mig				no mig
WT into WT	100	80	80		0	20	20
WT into Soft	20	0	20		80	100	80
Hypo into Soft	80	80	80	100	20	20	20	0

## Sheet: Fig6h
Wt into WT	WT into Soft	Hypo into Soft
0.670226	0.246004	0.413913
0.796897	0.531728	0.613913
0.64943	0.373553	0.882824
0.910972	0.803546	0.767215
0.803975	0.345793	0.882824
0.868305	0.164168	0.896018
0.45961	0.30466	0.914698
0.734179	0.190499	0.840545
0.88062	0.261328	0.521998
1	0.219675	0.730453
0.811012	0.159782	0.589897
0.529743	0.301066	0.618097
0.84182	0.551855	0.687682
0.979276	0.446148	0.47954
0.936419	0.313065	0.637929
0.871841		0.727995
		0.976605
		0.743757
		0.919515
		0.818367
