# Supplementary material for: Cell clusters softening triggers collective cell migration in vivo
Source: Nat Mater. 2022 Aug 15;21(11):1314–23. doi: 10.1038/s41563-022-01323-0 (PMC9622418; doi:10.1038/s41563-022-01323-0)
Supplement: Source Data Extended Data Fig. 1 — Source data. [file 41563_2022_1323_MOESM12_ESM.xlsx]

## Sheet: ED Fig1B courve
Forward		Retraction
Force (nN)	Distance (um)	Force (nN)	Distance (um)
-5.9139	0.199386	-5.63754	-0.3152
-5.9117	0.193907	-5.63137	-0.315095
-5.90669	0.183752	-5.62552	-0.314192
-5.90288	0.211085	-5.61969	-0.312443
-5.89739	0.185981	-5.61361	-0.309557
-5.89271	0.190329	-5.60782	-0.306681
-5.88784	0.189257	-5.60201	-0.305088
-5.88353	0.199358	-5.59581	-0.305985
-5.87894	0.211033	-5.5898	-0.309539
-5.87333	0.189686	-5.5837	-0.314886
-5.86864	0.196771	-5.57729	-0.320492
-5.86392	0.198386	-5.57124	-0.323909
-5.85886	0.18793	-5.56529	-0.324747
-5.85373	0.178409	-5.5591	-0.323879
-5.84838	0.167947	-5.55319	-0.323593
-5.84391	0.179518	-5.54692	-0.325892
-5.83899	0.178279	-5.54087	-0.33104
-5.83405	0.178021	-5.53478	-0.337896
-5.82937	0.184345	-5.52843	-0.344408
-5.82435	0.177955	-5.52248	-0.347708
-5.81958	0.183031	-5.51665	-0.346757
-5.81472	0.182526	-5.51063	-0.341524
-5.80944	0.176141	-5.50495	-0.334312
-5.80477	0.185133	-5.49922	-0.327672
-5.79967	0.176766	-5.4931	-0.323651
-5.79491	0.181507	-5.48717	-0.323676
-5.78973	0.168567	-5.48117	-0.326912
-5.7856	0.19224	-5.47483	-0.332494
-5.77978	0.171607	-5.46878	-0.338205
-5.77522	0.179876	-5.46246	-0.342659
-5.76957	0.154204	-5.45649	-0.344006
-5.76503	0.17105	-5.4506	-0.342313
-5.75974	0.158443	-5.44445	-0.338625
-5.75438	0.146884	-5.43858	-0.335684
-5.75019	0.173522	-5.43265	-0.335502
-5.74517	0.174705	-5.42634	-0.339074
-5.7397	0.152048	-5.42026	-0.345079
-5.73525	0.170102	-5.41417	-0.351632
-5.72981	0.158593	-5.40781	-0.357292
-5.72426	0.143632	-5.40179	-0.360931
-5.71986	0.159864	-5.3958	-0.363154
-5.7149	0.15674	-5.38954	-0.364615
-5.70964	0.151377	-5.3836	-0.365294
-5.70545	0.17312	-5.37771	-0.364852
-5.70009	0.164382	-5.37157	-0.362697
-5.69498	0.160119	-5.36575	-0.359465
-5.69033	0.167422	-5.35963	-0.356044
-5.68483	0.15342	-5.35377	-0.353866
-5.68011	0.157589	-5.34786	-0.353244
-5.67502	0.153311	-5.34162	-0.353898
-5.67003	0.160665	-5.33565	-0.355442
-5.66513	0.159332	-5.32966	-0.357777
-5.65986	0.147755	-5.32333	-0.36137
-5.65517	0.166403	-5.31729	-0.36611
-5.64929	0.13576	-5.31125	-0.37179
-5.64437	0.139652	-5.30493	-0.377385
-5.63926	0.136945	-5.29898	-0.380418
-5.6342	0.138086	-5.29312	-0.379599
-5.62928	0.146257	-5.28706	-0.374401
-5.62416	0.139151	-5.28134	-0.366971
-5.61856	0.116085	-5.27532	-0.35945
-5.6136	0.121731	-5.26952	-0.354985
-5.60877	0.125578	-5.26361	-0.35437
-5.60382	0.135746	-5.25732	-0.357657
-5.59864	0.132535	-5.25126	-0.363366
-5.59349	0.133269	-5.24518	-0.369776
-5.58879	0.141812	-5.23883	-0.37527
-5.58343	0.128231	-5.23285	-0.378098
-5.57828	0.126148	-5.22692	-0.378179
-5.57319	0.121261	-5.22075	-0.375775
-5.56785	0.118544	-5.21492	-0.371852
-5.56328	0.135215	-5.20909	-0.367426
-5.55787	0.122981	-5.20296	-0.363655
-5.55223	0.106746	-5.19707	-0.362288
-5.54728	0.106118	-5.19109	-0.364023
-5.54256	0.119222	-5.18472	-0.368945
-5.53743	0.114984	-5.17861	-0.375269
-5.53257	0.126666	-5.17221	-0.381505
-5.52725	0.121312	-5.1662	-0.385287
-5.52177	0.104307	-5.1603	-0.385877
-5.51696	0.110964	-5.15421	-0.383697
-5.51128	0.100997	-5.14842	-0.381097
-5.50611	0.0958177	-5.14256	-0.380798
-5.50118	0.104899	-5.13625	-0.384669
-5.49623	0.105728	-5.13014	-0.391388
-5.49065	0.0923259	-5.12401	-0.39825
-5.48616	0.108849	-5.11766	-0.402802
-5.48091	0.10442	-5.11169	-0.403965
-5.47496	0.07816	-5.10578	-0.403374
-5.47007	0.0892895	-5.09957	-0.402727
-5.46518	0.0977939	-5.09363	-0.402776
-5.46061	0.109305	-5.08739	-0.403008
-5.45426	0.0732136	-5.08149	-0.402279
-5.44972	0.0935308	-5.07562	-0.399985
-5.44437	0.0874911	-5.0695	-0.396446
-5.43931	0.0881251	-5.06363	-0.393821
-5.43459	0.100001	-5.0577	-0.393792
-5.42887	0.0799677	-5.05138	-0.39704
-5.42404	0.0954024	-5.04533	-0.401685
-5.41846	0.0761231	-5.03931	-0.405508
-5.41415	0.108654	-5.03306	-0.407172
-5.40846	0.0899334	-5.02716	-0.406599
-5.40307	0.0857756	-5.02128	-0.405051
-5.39796	0.0835675	-5.0151	-0.40339
-5.39267	0.0794417	-5.00919	-0.402468
-5.38788	0.0966049	-5.00327	-0.402575
-5.38254	0.0878286	-4.99702	-0.404162
-5.37726	0.080346	-4.99105	-0.406853
-5.3722	0.0935008	-4.98478	-0.409624
-5.36669	0.085097	-4.97884	-0.410874
-5.36141	0.0761678	-4.97292	-0.41027
-5.35664	0.0850974	-4.96674	-0.408677
-5.3512	0.084352	-4.96082	-0.408068
-5.34558	0.06486	-4.95484	-0.409527
-5.34062	0.0720634	-4.94851	-0.413037
-5.33592	0.0928551	-4.94248	-0.416532
-5.33022	0.0727238	-4.9365	-0.418369
-5.32548	0.0914247	-4.93031	-0.417681
-5.31983	0.0723286	-4.92445	-0.415798
-5.31517	0.0861853	-4.91855	-0.414979
-5.30857	0.0410645	-4.91224	-0.417468
-5.30438	0.0730808	-4.90614	-0.423033
-5.29881	0.0683735	-4.89969	-0.430081
-5.2937	0.0694218	-4.89362	-0.435091
-5.28888	0.0794413	-4.88766	-0.43682
-5.2836	0.0723417	-4.88148	-0.435858
-5.27852	0.0795186	-4.8756	-0.434622
-5.27308	0.074049	-4.86966	-0.435151
-5.26767	0.064271	-4.86336	-0.43801
-5.26211	0.057574	-4.85734	-0.441032
-5.25664	0.0516386	-4.85138	-0.441831
-5.25183	0.0613933	-4.8452	-0.439354
-5.24628	0.0527812	-4.83937	-0.435557
-5.24151	0.0677926	-4.83348	-0.433557
-5.23622	0.0616311	-4.8272	-0.435882
-5.2308	0.0625963	-4.8211	-0.442106
-5.22561	0.0640304	-4.81465	-0.450518
-5.22014	0.053792	-4.80851	-0.457912
-5.21493	0.0528059	-4.80242	-0.463554
-5.20985	0.062782	-4.79606	-0.468092
-5.20457	0.0628735	-4.79003	-0.471961
-5.19911	0.0540457	-4.784	-0.475511
-5.19433	0.0615939	-4.77772	-0.477923
-5.18877	0.0523355	-4.7718	-0.477786
-5.18379	0.0586392	-4.76596	-0.474982
-5.1782	0.0505392	-4.75988	-0.469966
-5.17292	0.055518	-4.7541	-0.464558
-5.16798	0.0635937	-4.74829	-0.459763
-5.16207	0.036413	-4.74213	-0.456423
-5.15734	0.0573861	-4.73622	-0.455352
-5.15158	0.037576	-4.73026	-0.456379
-5.14639	0.0397935	-4.72397	-0.458882
-5.14161	0.0600467	-4.71798	-0.461201
-5.13635	0.0557231	-4.71172	-0.462065
-5.13036	0.0348194	-4.70578	-0.461176
-5.12572	0.0572079	-4.69985	-0.459697
-5.12003	0.0350543	-4.6936	-0.459086
-5.11487	0.0540305	-4.68762	-0.460181
-5.1092	0.0338916	-4.68164	-0.462618
-5.10408	0.0430621	-4.67536	-0.466158
-5.09904	0.0497577	-4.66935	-0.470361
-5.09346	0.0385943	-4.6633	-0.475545
-5.0881	0.0361504	-4.65691	-0.481416
-5.08293	0.0388552	-4.65085	-0.485757
-5.07744	0.0286229	-4.64488	-0.487124
-5.07213	0.0372191	-4.63874	-0.484756
-5.06682	0.0327857	-4.63297	-0.480247
-5.06134	0.0257785	-4.62695	-0.475341
-5.05649	0.0406067	-4.62118	-0.471986
-5.05106	0.0369721	-4.61538	-0.469955
-5.04595	0.0373275	-4.60925	-0.468569
-5.04067	0.0375166	-4.60339	-0.467412
-5.03528	0.0380862	-4.59749	-0.466423
-5.02975	0.0324067	-4.59126	-0.465931
-5.02387	0.0117038	-4.58528	-0.466278
-5.01886	0.0226162	-4.57925	-0.467926
-5.01368	0.0247883	-4.57287	-0.471778
-5.00842	0.028565	-4.56675	-0.477947
-5.00311	0.0322289	-4.56059	-0.486021
-4.99763	0.0258637	-4.55416	-0.494629
-4.99246	0.0320119	-4.5481	-0.500675
-4.98678	0.0177384	-4.54213	-0.503268
-4.98184	0.0308297	-4.53596	-0.502442
-4.97686	0.0461298	-4.53012	-0.499523
-4.97077	0.0176146	-4.52399	-0.495743
-4.96563	0.0195796	-4.51813	-0.49256
-4.96067	0.0320615	-4.51224	-0.490859
-4.95479	0.0161942	-4.50598	-0.492
-4.94923	0.0133208	-4.49995	-0.496513
-4.94454	0.0300295	-4.49384	-0.503527
-4.93927	0.0345626	-4.48744	-0.510702
-4.93414	0.0352552	-4.48141	-0.514465
-4.92812	0.0154543	-4.4755	-0.513866
-4.92312	0.0278748	-4.4694	-0.509643
-4.9179	0.0345691	-4.46364	-0.504752
-4.91197	0.0119598	-4.45785	-0.501226
-4.907	0.027378	-4.4517	-0.500058
-4.90126	0.00867502	-4.44579	-0.500897
-4.89619	0.0329303	-4.43954	-0.502399
-4.89074	0.0151242	-4.43358	-0.503018
-4.88529	0.0153443	-4.42765	-0.502141
-4.87963	0.00796493	-4.42144	-0.500225
-4.87373	-0.00852386	-4.41551	-0.499506
-4.86751	-0.0441282	-4.40952	-0.501899
-4.86263	-0.022203	-4.40315	-0.508229
-4.85705	-0.0307874	-4.39704	-0.516182
-4.85238	-0.00444388	-4.39096	-0.523079
-4.84733	0.0119047	-4.38467	-0.526862
-4.84177	0.000299719	-4.37877	-0.526964
-4.83582	-0.0205064	-4.37291	-0.525325
-4.83067	-0.00956725	-4.36672	-0.524227
-4.8255	-0.00959067	-4.36075	-0.525043
-4.82094	0.021928	-4.35474	-0.527191
-4.81496	0.000100912	-4.34844	-0.528905
-4.80896	-0.0210622	-4.3425	-0.528649
-4.80381	-0.0127335	-4.33633	-0.52667
-4.7989	-0.000911619	-4.33046	-0.524954
-4.79347	0.00448293	-4.32453	-0.525169
-4.78771	-0.00732425	-4.31824	-0.527851
-4.78238	-0.0010713	-4.31223	-0.531641
-4.77733	0.00111175	-4.30623	-0.535191
-4.77162	-0.00373387	-4.29998	-0.537934
-4.76586	-0.017417	-4.29404	-0.539809
-4.7613	0.00752656	-4.28811	-0.540921
-4.75607	0.0156062	-4.2819	-0.540691
-4.75014	-0.00410381	-4.27602	-0.538903
-4.74475	-0.00350224	-4.27014	-0.536473
-4.73919	-0.007938	-4.26394	-0.534999
-4.73435	0.00881882	-4.25798	-0.535851
-4.72856	-0.000883213	-4.25167	-0.539149
-4.72332	0.00417913	-4.24563	-0.543815
-4.71744	-0.0170375	-4.2396	-0.549049
-4.71221	-0.00681574	-4.23328	-0.554245
-4.7067	-0.0144379	-4.22728	-0.55822
-4.70149	-0.0022368	-4.2213	-0.560545
-4.69584	-0.011368	-4.21506	-0.560899
-4.69063	-0.00629799	-4.20915	-0.559373
-4.68545	0.0012109	-4.20329	-0.556692
-4.67966	-0.0150347	-4.19716	-0.553337
-4.6742	-0.0169034	-4.19137	-0.550001
-4.66851	-0.0209774	-4.18559	-0.546743
-4.66305	-0.0177521	-4.1795	-0.54412
-4.65794	-0.00961741	-4.17365	-0.543295
-4.6525	-0.00848938	-4.16773	-0.544409
-4.64702	-0.0127416	-4.16144	-0.547022
-4.64103	-0.0270583	-4.15542	-0.549788
-4.63529	-0.036252	-4.1491	-0.552151
-4.63112	-1.99674e-06	-4.1431	-0.553989
-4.62458	-0.031357	-4.13712	-0.555841
-4.61926	-0.0318662	-4.13087	-0.55786
-4.614	-0.0194199	-4.12499	-0.558812
-4.60806	-0.0403804	-4.11919	-0.557603
-4.60302	-0.0257181	-4.11316	-0.554068
-4.59727	-0.0359173	-4.10738	-0.550735
-4.59256	-0.0125909	-4.10149	-0.550652
-4.58641	-0.0333929	-4.09512	-0.555753
-4.58108	-0.0326301	-4.08895	-0.564113
-4.57537	-0.0427098	-4.08278	-0.572163
-4.56975	-0.0535649	-4.07642	-0.577027
-4.56467	-0.0369176	-4.07047	-0.577761
-4.55945	-0.0277222	-4.06427	-0.576902
-4.5541	-0.0209093	-4.05835	-0.576962
-4.54846	-0.0271557	-4.05236	-0.578861
-4.54272	-0.0315697	-4.04603	-0.581973
-4.5376	-0.0260691	-4.04	-0.585032
-4.53185	-0.0375639	-4.03397	-0.587988
-4.5258	-0.0544535	-4.02766	-0.591291
-4.52103	-0.0337298	-4.02165	-0.594506
-4.51543	-0.0419934	-4.01569	-0.59704
-4.50984	-0.0403513	-4.00948	-0.598101
-4.5046	-0.0421964	-4.00362	-0.597317
-4.49866	-0.0485762	-3.9978	-0.595244
-4.49356	-0.0378385	-3.99169	-0.592451
-4.48786	-0.0414219	-3.98584	-0.590216
-4.48208	-0.0554005	-3.97995	-0.589113
-4.47671	-0.0502431	-3.9737	-0.589488
-4.4705	-0.0755315	-3.96773	-0.59119
-4.46539	-0.0606348	-3.96143	-0.594252
-4.46078	-0.039999	-3.95541	-0.59862
-4.45488	-0.0492855	-3.94935	-0.604262
-4.44887	-0.0625576	-3.94299	-0.610155
-4.44389	-0.0487775	-3.937	-0.613322
-4.43828	-0.0510137	-3.93112	-0.612526
-4.43255	-0.0600956	-3.92504	-0.608396
-4.42679	-0.062194	-3.91925	-0.604442
-4.42215	-0.0401367	-3.91336	-0.603677
-4.416	-0.061925	-3.90705	-0.607225
-4.41054	-0.0633642	-3.90099	-0.612865
-4.40516	-0.0553853	-3.89495	-0.617852
-4.40021	-0.0386321	-3.88869	-0.620236
-4.39395	-0.0607703	-3.88282	-0.619724
-4.38869	-0.0572057	-3.87671	-0.617699
-4.38257	-0.0766666	-3.87088	-0.616202
-4.37726	-0.0661732	-3.86503	-0.616447
-4.37257	-0.040358	-3.85882	-0.618887
-4.36622	-0.0713514	-3.85288	-0.622109
-4.36031	-0.0830637	-3.84696	-0.624121
-4.35535	-0.0665861	-3.8408	-0.623307
-4.35004	-0.0598771	-3.83501	-0.619453
-4.34452	-0.0597077	-3.82926	-0.613804
-4.33838	-0.0718944	-3.82321	-0.607857
-4.33319	-0.0636592	-3.81739	-0.604115
-4.32816	-0.0457851	-3.81147	-0.603678
-4.32244	-0.0520127	-3.80514	-0.60722
-4.31593	-0.0894138	-3.79903	-0.613452
-4.31065	-0.0792643	-3.7929	-0.620824
-4.30545	-0.0721484	-3.78647	-0.628151
-4.29958	-0.0851826	-3.78037	-0.634044
-4.29468	-0.0614283	-3.77401	-0.639268
-4.28873	-0.0765851	-3.76798	-0.643605
-4.28265	-0.103054	-3.76199	-0.647169
-4.27738	-0.0838393	-3.75577	-0.649712
-4.27175	-0.0899617	-3.74988	-0.650939
-4.26686	-0.0753611	-3.744	-0.651416
-4.26125	-0.0695351	-3.7378	-0.651561
-4.25492	-0.095145	-3.73187	-0.651573
-4.24981	-0.0775867	-3.72591	-0.651637
-4.24373	-0.0959686	-3.71966	-0.651932
-4.23864	-0.0872245	-3.71372	-0.652603
-4.23283	-0.0892028	-3.70779	-0.653767
-4.22691	-0.104369	-3.70155	-0.655919
-4.22097	-0.12333	-3.69558	-0.659634
-4.21654	-0.082789	-3.68925	-0.665822
-4.21036	-0.101228	-3.68317	-0.673093
-4.20554	-0.0761406	-3.67711	-0.679388
-4.1996	-0.0901281	-3.67084	-0.681883
-4.19431	-0.082903	-3.665	-0.679372
-4.18871	-0.0846119	-3.65924	-0.673844
-4.18322	-0.0842089	-3.65317	-0.668616
-4.17719	-0.0986345	-3.64731	-0.666772
-4.17192	-0.0891248	-3.64137	-0.667873
-4.16644	-0.0919235	-3.63514	-0.669603
-4.16081	-0.0909073	-3.62925	-0.669556
-4.15412	-0.126608	-3.62343	-0.667417
-4.14919	-0.104224	-3.61734	-0.664502
-4.14372	-0.105128	-3.61151	-0.663067
-4.13803	-0.107949	-3.60532	-0.664216
-4.13305	-0.0849221	-3.59935	-0.667824
-4.12699	-0.106675	-3.59335	-0.672736
-4.12247	-0.0682601	-3.58704	-0.67756
-4.11745	-0.0488245	-3.58105	-0.680506
-4.11191	-0.051138	-3.57511	-0.681727
-4.1059	-0.0653367	-3.5689	-0.682273
-4.099	-0.105783	-3.56298	-0.683774
-4.09377	-0.0995883	-3.55702	-0.68718
-4.08806	-0.102531	-3.55072	-0.692281
-4.08256	-0.103118	-3.54472	-0.6967
-4.07688	-0.105192	-3.53879	-0.698916
-4.07134	-0.10107	-3.53264	-0.698482
-4.06551	-0.106175	-3.52682	-0.696514
-4.0603	-0.099249	-3.52098	-0.694479
-4.05385	-0.127792	-3.51482	-0.692964
-4.04877	-0.111429	-3.50893	-0.691686
-4.04269	-0.127813	-3.50276	-0.689793
-4.03737	-0.115292	-3.49692	-0.687263
-4.03186	-0.116845	-3.49109	-0.684925
-4.02625	-0.11529	-3.48495	-0.684089
-4.02032	-0.129637	-3.47904	-0.685726
-4.01495	-0.120263	-3.47305	-0.689705
-4.00926	-0.123298	-3.4667	-0.695467
-4.00385	-0.119791	-3.46063	-0.701221
-3.99813	-0.122299	-3.45458	-0.705948
-3.99249	-0.124162	-3.44827	-0.708915
-3.98665	-0.134233	-3.44232	-0.710005
-3.98129	-0.122456	-3.43639	-0.710846
-3.97585	-0.113525	-3.43015	-0.713086
-3.9699	-0.131934	-3.42418	-0.716592
-3.96388	-0.143316	-3.41794	-0.719991
-3.95873	-0.125894	-3.41206	-0.721015
-3.95385	-0.104399	-3.40626	-0.719742
-3.94745	-0.129088	-3.40017	-0.71782
-3.94248	-0.1055	-3.3943	-0.717747
-3.93544	-0.152441	-3.38837	-0.719939
-3.93115	-0.113871	-3.38212	-0.722836
-3.92464	-0.138358	-3.37623	-0.72393
-3.91925	-0.130649	-3.3704	-0.723029
-3.91367	-0.130645	-3.36428	-0.722168
-3.90772	-0.144659	-3.35837	-0.723999
-3.90255	-0.126534	-3.35237	-0.728621
-3.89643	-0.140019	-3.34606	-0.733571
-3.89089	-0.143535	-3.34015	-0.735061
-3.88553	-0.13209	-3.33435	-0.732547
-3.88029	-0.125451	-3.32832	-0.728105
-3.87416	-0.138248	-3.32253	-0.726012
-3.86843	-0.138429	-3.31633	-0.727942
-3.86285	-0.139881	-3.31035	-0.7322
-3.85642	-0.162268	-3.30439	-0.735639
-3.85149	-0.146158	-3.2982	-0.736108
-3.84569	-0.144802	-3.29238	-0.734074
-3.8396	-0.160072	-3.28657	-0.731511
-3.83446	-0.138738	-3.28045	-0.729907
-3.82893	-0.140128	-3.27459	-0.729693
-3.8227	-0.164577	-3.2687	-0.730539
-3.81688	-0.164587	-3.26247	-0.732778
-3.81214	-0.134624	-3.25647	-0.736814
-3.80619	-0.151178	-3.2504	-0.743018
-3.80075	-0.145679	-3.24399	-0.751144
-3.79471	-0.153226	-3.23788	-0.758955
-3.78919	-0.152146	-3.2315	-0.765853
-3.78295	-0.16965	-3.22548	-0.770969
-3.77781	-0.151089	-3.21948	-0.775148
-3.77178	-0.166728	-3.21319	-0.779139
-3.76669	-0.147157	-3.20722	-0.782268
-3.76059	-0.166868	-3.2013	-0.783721
-3.75466	-0.172514	-3.19515	-0.782719
-3.74912	-0.16479	-3.18936	-0.779902
-3.74343	-0.172188	-3.18357	-0.777012
-3.73763	-0.172956	-3.17746	-0.775473
-3.73228	-0.166776	-3.17159	-0.775914
-3.72705	-0.15069	-3.1657	-0.777337
-3.72109	-0.163735	-3.15952	-0.778859
-3.71517	-0.165818	-3.15361	-0.780246
-3.70968	-0.157729	-3.14764	-0.782586
-3.70375	-0.170136	-3.1413	-0.787147
-3.69796	-0.177644	-3.13523	-0.793172
-3.69258	-0.17165	-3.12886	-0.799967
-3.6871	-0.160205	-3.12285	-0.80574
-3.68131	-0.165936	-3.11687	-0.810734
-3.676	-0.153062	-3.11062	-0.815073
-3.67005	-0.165384	-3.10469	-0.817824
-3.66394	-0.178774	-3.09883	-0.818329
-3.65905	-0.15611	-3.09274	-0.816632
-3.6527	-0.175124	-3.08696	-0.814709
-3.64713	-0.16846	-3.08111	-0.815383
-3.64128	-0.179423	-3.07482	-0.821069
-3.63529	-0.185969	-3.06869	-0.830632
-3.63001	-0.176824	-3.06253	-0.841192
-3.62466	-0.166849	-3.05612	-0.849556
-3.61902	-0.164765	-3.05014	-0.852923
-3.61297	-0.178422	-3.04398	-0.852188
-3.60728	-0.178564	-3.03816	-0.849967
-3.60226	-0.151595	-3.03229	-0.8495
-3.59582	-0.179027	-3.02604	-0.853055
-3.59034	-0.170682	-3.01999	-0.859701
-3.58458	-0.176596	-3.01395	-0.866353
-3.57869	-0.180681	-3.0077	-0.869625
-3.57314	-0.1748	-3.00187	-0.868015
-3.56745	-0.178226	-2.99611	-0.86389
-3.56172	-0.178133	-2.99003	-0.860943
-3.55611	-0.176558	-2.98415	-0.862017
-3.55034	-0.176686	-2.9782	-0.86625
-3.54423	-0.191952	-2.97195	-0.870908
-3.53849	-0.193776	-2.96607	-0.872562
-3.53312	-0.187721	-2.96025	-0.871022
-3.52734	-0.182482	-2.95417	-0.868377
-3.52185	-0.180419	-2.94834	-0.868026
-3.51545	-0.196594	-2.94213	-0.872019
-3.50979	-0.200512	-2.93612	-0.879434
-3.50464	-0.183212	-2.93006	-0.888142
-3.49873	-0.190553	-2.92368	-0.896426
-3.49318	-0.18593	-2.91762	-0.902952
-3.48757	-0.18244	-2.91156	-0.908943
-3.48213	-0.172045	-2.90519	-0.915855
-3.47646	-0.17207	-2.89914	-0.923027
-3.47006	-0.196816	-2.89312	-0.930031
-3.46485	-0.183123	-2.88683	-0.936502
-3.45891	-0.191126	-2.88084	-0.942162
-3.45283	-0.198368	-2.87482	-0.948534
-3.44714	-0.200709	-2.86843	-0.956898
-3.44117	-0.205639	-2.8623	-0.966294
-3.43658	-0.167254	-2.85584	-0.976592
-3.43032	-0.188822	-2.84971	-0.9855
-3.42427	-0.199409	-2.84364	-0.99253
-3.41912	-0.176077	-2.83735	-0.997474
-3.41247	-0.208229	-2.83142	-1.00048
-3.40721	-0.194994	-2.8255	-1.00327
-3.40157	-0.192779	-2.81925	-1.00761
-3.39538	-0.212262	-2.81325	-1.01349
-3.39053	-0.176173	-2.80723	-1.02019
-3.38437	-0.195793	-2.80092	-1.02643
-3.37843	-0.204882	-2.79495	-1.03091
-3.3724	-0.210716	-2.78899	-1.03462
-3.36721	-0.192834	-2.78271	-1.03944
-3.36094	-0.20906	-2.77668	-1.04616
-3.35564	-0.19733	-2.77058	-1.05505
-3.34952	-0.206384	-2.76414	-1.06589
-3.34434	-0.195167	-2.75797	-1.07706
-3.33846	-0.197498	-2.75147	-1.0896
-3.33297	-0.189541	-2.74525	-1.10256
-3.32708	-0.199785	-2.739	-1.11633
-3.32122	-0.198729	-2.73245	-1.13063
-3.31546	-0.198579	-2.72627	-1.14281
-3.30999	-0.192427	-2.72017	-1.15283
-3.3038	-0.207806	-2.71382	-1.16147
-3.29882	-0.176898	-2.70779	-1.16935
-3.29257	-0.202703	-2.70172	-1.17799
-3.28599	-0.224413	-2.69531	-1.18797
-3.28159	-0.183305	-2.68918	-1.19744
-3.27553	-0.195152	-2.68308	-1.20622
-3.26984	-0.193271	-2.67668	-1.21562
-3.26446	-0.178297	-2.67056	-1.22662
-3.2578	-0.212658	-2.66404	-1.24197
-3.25225	-0.202071	-2.65777	-1.25969
-3.2463	-0.213167	-2.65147	-1.27834
-3.24094	-0.197214	-2.64488	-1.29655
-3.23461	-0.216025	-2.63864	-1.31192
-3.22875	-0.219589	-2.6324	-1.32619
-3.22359	-0.201681	-2.62582	-1.34136
-3.21779	-0.208139	-2.61949	-1.35682
-3.21148	-0.221012	-2.61312	-1.37348
-3.2063	-0.205281	-2.60642	-1.39206
-3.20072	-0.198207	-2.60005	-1.4103
-3.19425	-0.219925	-2.59371	-1.4285
-3.18893	-0.208924	-2.58709	-1.4472
-3.18303	-0.211551	-2.58078	-1.46506
-3.17777	-0.198237	-2.57443	-1.48419
-3.17155	-0.213245	-2.56766	-1.50687
-3.16585	-0.208821	-2.56115	-1.53127
-3.16048	-0.195838	-2.55426	-1.55898
-3.15461	-0.202193	-2.5477	-1.58605
-3.14891	-0.195162	-2.54116	-1.61256
-3.14304	-0.204355	-2.53433	-1.63879
-3.13704	-0.210322	-2.52788	-1.66159
-3.13188	-0.182404	-2.52147	-1.6819
-3.12567	-0.20488	-2.51481	-1.70113
-3.11989	-0.203092	-2.50848	-1.71895
-3.11408	-0.204753	-2.50211	-1.73815
-3.10816	-0.215142	-2.49534	-1.7612
-3.1028	-0.199944	-2.48878	-1.78635
-3.09641	-0.220711	-2.48211	-1.8145
-3.09092	-0.205828	-2.47501	-1.84706
-3.08526	-0.204399	-2.46821	-1.88041
-3.07898	-0.219827	-2.46108	-1.91666
-3.07341	-0.21598	-2.45436	-1.95028
-3.06752	-0.218143	-2.44776	-1.98063
-3.06183	-0.218398	-2.44096	-2.00747
-3.05675	-0.195061	-2.43459	-2.02878
-3.05099	-0.187487	-2.42825	-2.04822
-3.0445	-0.208602	-2.42156	-2.06947
-3.03862	-0.221082	-2.4151	-2.09196
-3.03303	-0.212167	-2.40857	-2.11658
-3.02678	-0.226064	-2.40166	-2.1437
-3.02081	-0.232296	-2.39509	-2.16959
-3.01617	-0.194542	-2.38855	-2.19494
-3.00921	-0.239229	-2.38173	-2.22074
-3.00424	-0.213729	-2.37526	-2.24445
-2.99867	-0.205816	-2.3685	-2.26831
-2.99226	-0.228765	-2.36205	-2.29018
-2.98693	-0.211668	-2.35559	-2.3116
-2.98095	-0.217564	-2.34879	-2.3339
-2.97521	-0.218444	-2.34233	-2.3547
-2.97043	-0.185283	-2.33593	-2.37451
-2.96449	-0.18778	-2.32929	-2.39401
-2.95885	-0.183591	-2.32301	-2.41172
-2.95239	-0.210884	-2.31674	-2.42952
-2.94731	-0.179007	-2.31012	-2.44916
-2.94076	-0.207442	-2.30377	-2.46884
-2.93574	-0.179837	-2.2974	-2.48888
-2.92937	-0.197164	-2.29073	-2.50967
-2.92358	-0.199781	-2.28439	-2.52918
-2.91787	-0.200624	-2.27806	-2.54859
-2.91242	-0.186109	-2.27142	-2.56846
-2.90559	-0.218957	-2.26513	-2.586
-2.90056	-0.193057	-2.25857	-2.60237
-2.8951	-0.179471	-2.25236	-2.61642
-2.88961	-0.171101	-2.24618	-2.62971
-2.88286	-0.203124	-2.23972	-2.64294
-2.87757	-0.183501	-2.2336	-2.65388
-2.872	-0.175345	-2.22755	-2.66219
-2.86595	-0.183534	-2.22126	-2.66819
-2.86001	-0.19069	-2.21532	-2.67267
-2.8545	-0.185048	-2.20937	-2.67778
-2.84852	-0.187555	-2.2031	-2.68511
-2.8435	-0.157876	-2.19706	-2.69469
-2.8378	-0.161905	-2.19095	-2.70669
-2.83163	-0.168402	-2.18446	-2.72117
-2.82561	-0.169092	-2.17828	-2.7348
-2.82065	-0.149753	-2.17185	-2.7465
-2.81462	-0.150158	-2.16583	-2.75412
-2.80887	-0.154289	-2.15985	-2.75974
-2.80281	-0.165415	-2.15356	-2.76651
-2.79755	-0.14228	-2.14749	-2.77543
-2.79114	-0.16371	-2.14138	-2.78547
-2.78533	-0.161971	-2.13503	-2.79353
-2.77947	-0.164529	-2.12914	-2.79633
-2.77388	-0.152169	-2.1234	-2.79498
-2.76772	-0.164872	-2.1174	-2.79275
-2.76265	-0.13635	-2.11161	-2.79382
-2.75688	-0.134895	-2.10567	-2.79985
-2.75111	-0.133269	-2.0993	-2.81028
-2.74468	-0.154405	-2.09318	-2.82109
-2.73891	-0.154532	-2.08709	-2.82996
-2.73395	-0.118981	-2.08078	-2.83582
-2.72774	-0.13422	-2.07485	-2.83873
-2.72257	-0.114473	-2.06868	-2.84104
-2.71667	-0.123242	-2.06281	-2.84455
-2.71123	-0.107557	-2.0569	-2.85059
-2.7055	-0.101047	-2.05065	-2.85939
-2.70018	-0.0834486	-2.04467	-2.86854
-2.69448	-0.0747268	-2.03871	-2.87631
-2.6884	-0.0970832	-2.0325	-2.88155
-2.68321	-0.0652073	-2.02664	-2.88379
-2.67682	-0.0862863	-2.02079	-2.88462
-2.67089	-0.0898201	-2.01463	-2.88598
-2.6646	-0.0992253	-2.00871	-2.88911
-2.65949	-0.0749604	-2.00275	-2.89445
-2.65446	-0.0501539	-1.99646	-2.90142
-2.64826	-0.0624146	-1.9905	-2.90753
-2.64274	-0.0549968	-1.98433	-2.91126
-2.63698	-0.043728	-1.97857	-2.91116
-2.63145	-0.037215	-1.97289	-2.90795
-2.62567	-0.037153	-1.96698	-2.90295
-2.61951	-0.0400854	-1.96132	-2.89844
-2.61372	-0.0441625	-1.9556	-2.89512
-2.60806	-0.0394236	-1.94954	-2.89263
-2.60204	-0.0427249	-1.94376	-2.89045
-2.59625	-0.0386843	-1.93797	-2.88814
-2.59122	-0.00937072	-1.93192	-2.8861
-2.58599	0.00768185	-1.92613	-2.88584
-2.57958	-0.0107269	-1.92028	-2.88853
-2.57381	-0.00716327	-1.91406	-2.89494
-2.56818	0.0086882	-1.90805	-2.90346
-2.5626	0.0150757	-1.90204	-2.9121
-2.55642	-0.00104877	-1.89578	-2.91868
-2.55052	-0.00387276	-1.88993	-2.92117
-2.5452	0.0163001	-1.8839	-2.91985
-2.53909	0.0122562	-1.87823	-2.91603
-2.53393	0.0302239	-1.8726	-2.91099
-2.52801	0.0312711	-1.86672	-2.9052
-2.52233	0.0369758	-1.86115	-2.89904
-2.51615	0.0194809	-1.85561	-2.89177
-2.51087	0.0416901	-1.84984	-2.88302
-2.50441	0.0244849	-1.84432	-2.87468
-2.49925	0.0478643	-1.83872	-2.86803
-2.49397	0.0688785	-1.83273	-2.86453
-2.48876	0.0853267	-1.8269	-2.86487
-2.4825	0.0758736	-1.82101	-2.86774
-2.4761	0.0517088	-1.81482	-2.8716
-2.47116	0.0920375	-1.80897	-2.87462
-2.46586	0.113377	-1.80289	-2.87631
-2.45955	0.100189	-1.79716	-2.87621
-2.45254	0.0645046	-1.79148	-2.87384
-2.4457	0.0265268	-1.7856	-2.86851
-2.43768	-0.0456655	-1.78006	-2.86124
-2.43215	-0.0381183	-1.77451	-2.85381
-2.42604	-0.041518	-1.7686	-2.8486
-2.4211	-0.0126506	-1.76285	-2.8476
-2.41587	0.0140178	-1.75699	-2.84949
-2.41009	0.0184855	-1.75083	-2.85149
-2.40486	0.0416711	-1.74505	-2.85066
-2.39849	0.0238126	-1.73938	-2.84639
-2.39346	0.0540784	-1.73352	-2.83964
-2.38851	0.0886466	-1.72796	-2.83298
-2.38213	0.0638797	-1.72236	-2.82743
-2.37654	0.078865	-1.71644	-2.82288
-2.37043	0.0733289	-1.71076	-2.81904
-2.36494	0.0854759	-1.70481	-2.81471
-2.35998	0.112921	-1.69915	-2.80986
-2.35443	0.124507	-1.69351	-2.80438
-2.34808	0.109842	-1.68761	-2.79821
-2.34317	0.144075	-1.68199	-2.79231
-2.33754	0.148087	-1.67636	-2.78673
-2.33177	0.162247	-1.67044	-2.7814
-2.32582	0.158659	-1.66479	-2.77678
-2.32014	0.166373	-1.65915	-2.7726
-2.31513	0.191999	-1.65324	-2.76861
-2.30906	0.182795	-1.64762	-2.76472
-2.3035	0.199607	-1.64204	-2.75981
-2.29761	0.199583	-1.63622	-2.7525
-2.29238	0.228085	-1.63072	-2.74327
-2.28675	0.233366	-1.62496	-2.73213
-2.28041	0.21384	-1.61947	-2.72179
-2.2749	0.228667	-1.61393	-2.71339
-2.26963	0.253855	-1.60806	-2.70771
-2.26362	0.253581	-1.60242	-2.70504
-2.25772	0.251328	-1.59675	-2.70413
-2.25175	0.249379	-1.59078	-2.70383
-2.24694	0.279987	-1.58509	-2.70331
-2.24082	0.279536	-1.5794	-2.70177
-2.23475	0.270735	-1.57345	-2.69831
-2.22909	0.278956	-1.56781	-2.69293
-2.22326	0.285847	-1.5622	-2.68612
-2.2178	0.296168	-1.5563	-2.67911
-2.2121	0.309716	-1.55065	-2.67443
-2.2061	0.312862	-1.54492	-2.67281
-2.20046	0.314986	-1.53885	-2.67404
-2.19472	0.320064	-1.53303	-2.67651
-2.18916	0.339487	-1.52694	-2.6786
-2.18355	0.341818	-1.52118	-2.67919
-2.17849	0.375265	-1.51546	-2.67841
-2.17248	0.367071	-1.50949	-2.67638
-2.167	0.377926	-1.50384	-2.67367
-2.16119	0.389011	-1.4982	-2.6705
-2.15494	0.375661	-1.49227	-2.66717
-2.14928	0.390371	-1.48663	-2.66398
-2.14349	0.392043	-1.481	-2.66027
-2.13796	0.408748	-1.47513	-2.65483
-2.13226	0.410886	-1.46959	-2.64784
-2.12652	0.41902	-1.46407	-2.63962
-2.12083	0.434517	-1.45828	-2.63091
-2.11502	0.436188	-1.45276	-2.62319
-2.10933	0.441882	-1.44698	-2.61479
-2.10415	0.472014	-1.44153	-2.60502
-2.09872	0.484856	-1.43613	-2.59305
-2.09294	0.494715	-1.43048	-2.57966
-2.08707	0.493072	-1.42503	-2.56875
-2.08144	0.505764	-1.41947	-2.56172
-2.07542	0.500625	-1.41352	-2.55893
-2.07024	0.525059	-1.40779	-2.55914
-2.06418	0.522016	-1.40207	-2.55944
-2.05865	0.533498	-1.39614	-2.55702
-2.05291	0.546152	-1.39058	-2.5509
-2.04681	0.545538	-1.38508	-2.54177
-2.04139	0.561674	-1.37932	-2.53123
-2.03544	0.560313	-1.37381	-2.5224
-2.02998	0.574466	-1.36824	-2.51551
-2.02406	0.573473	-1.36238	-2.50976
-2.01797	0.569928	-1.35679	-2.50469
-2.01287	0.597787	-1.35092	-2.49932
-2.00711	0.605049	-1.34535	-2.49391
-2.00092	0.597705	-1.3398	-2.48783
-1.99521	0.606301	-1.33403	-2.47978
-1.98964	0.615985	-1.3286	-2.47011
-1.98461	0.650738	-1.32321	-2.45913
-1.97867	0.650149	-1.31755	-2.4478
-1.973	0.65942	-1.31209	-2.43888
-1.96743	0.676187	-1.30655	-2.43272
-1.96132	0.667473	-1.30062	-2.42954
-1.95596	0.690193	-1.29489	-2.42936
-1.94999	0.694474	-1.28911	-2.43114
-1.94515	0.728542	-1.28301	-2.43352
-1.93858	0.702773	-1.27726	-2.43427
-1.93328	0.733083	-1.2713	-2.43158
-1.92705	0.722719	-1.26575	-2.42477
-1.92136	0.729953	-1.26032	-2.41419
-1.91648	0.766791	-1.25469	-2.40062
-1.91033	0.757863	-1.24936	-2.38764
-1.90496	0.778188	-1.24399	-2.37672
-1.89918	0.78615	-1.23824	-2.3687
-1.89301	0.782078	-1.23266	-2.36415
-1.88766	0.803736	-1.22701	-2.36125
-1.88148	0.794726	-1.22105	-2.35828
-1.87579	0.806041	-1.2154	-2.35435
-1.87099	0.848868	-1.20981	-2.34892
-1.86423	0.820822	-1.20401	-2.34156
-1.85906	0.848943	-1.19855	-2.33298
-1.85279	0.834302	-1.19312	-2.32292
-1.8478	0.870845	-1.18744	-2.31114
-1.84201	0.874491	-1.18203	-2.29941
-1.8367	0.897857	-1.17632	-2.28763
-1.83018	0.875941	-1.17086	-2.27765
-1.82514	0.913264	-1.16537	-2.26928
-1.819	0.909735	-1.1596	-2.26183
-1.81317	0.911329	-1.1541	-2.25541
-1.80802	0.938761	-1.1486	-2.24892
-1.8021	0.936528	-1.14284	-2.24143
-1.79615	0.941148	-1.13737	-2.2333
-1.79051	0.959802	-1.1319	-2.22481
-1.78483	0.971023	-1.1261	-2.21718
-1.77895	0.969148	-1.1205	-2.21284
-1.7732	0.976074	-1.11481	-2.21155
-1.76754	0.982485	-1.1088	-2.21158
-1.76216	1.00463	-1.10312	-2.21015
-1.75636	1.01036	-1.09727	-2.20512
-1.75024	1.00912	-1.09179	-2.19716
-1.74476	1.02627	-1.08637	-2.18778
-1.74033	1.07777	-1.0807	-2.17833
-1.73366	1.05139	-1.07528	-2.1705
-1.7273	1.04116	-1.06982	-2.16365
-1.72146	1.0498	-1.06406	-2.15707
-1.71635	1.08039	-1.05853	-2.15131
-1.71108	1.10399	-1.05298	-2.14615
-1.70433	1.07863	-1.04711	-2.14157
-1.69901	1.10729	-1.04149	-2.13784
-1.69356	1.12289	-1.03588	-2.13408
-1.68731	1.11405	-1.03002	-2.12897
-1.68171	1.12612	-1.02452	-2.12203
-1.67597	1.13544	-1.01881	-2.1125
-1.67077	1.15535	-1.01342	-2.10241
-1.66664	1.22124	-1.00802	-2.0927
-1.66174	1.26067	-1.00228	-2.08406
-1.65827	1.35857	-0.996753	-2.07738
-1.65293	1.3775	-0.991195	-2.07171
-1.64756	1.39864	-0.985352	-2.06622
-1.64134	1.38944	-0.979798	-2.06113
-1.63516	1.38413	-0.974262	-2.05579
-1.62958	1.40107	-0.968473	-2.04928
-1.62333	1.39061	-0.963	-2.04135
-1.61755	1.40097	-0.957586	-2.03099
-1.61132	1.39119	-0.95198	-2.01726
-1.60635	1.42376	-0.946701	-2.00236
-1.60157	1.46098	-0.941428	-1.98751
-1.59481	1.44279	-0.935837	-1.9741
-1.58894	1.44353	-0.930433	-1.96437
-1.58322	1.45695	-0.924708	-1.95653
-1.57725	1.46345	-0.919272	-1.94915
-1.57138	1.46818	-0.91391	-1.93979
-1.56577	1.47884	-0.908364	-1.92732
-1.56015	1.49292	-0.903098	-1.91466
-1.55437	1.502	-0.89776	-1.90386
-1.54889	1.52264	-0.892029	-1.89589
-1.54293	1.51999	-0.886485	-1.89034
-1.53703	1.52521	-0.880932	-1.88438
-1.53071	1.51746	-0.875159	-1.87595
-1.52523	1.53342	-0.869724	-1.86611
-1.51956	1.54004	-0.864316	-1.85592
-1.51345	1.54321	-0.858626	-1.84629
-1.50822	1.56706	-0.853175	-1.8387
-1.50232	1.57862	-0.847411	-1.83249
-1.49682	1.59145	-0.841882	-1.82813
-1.49044	1.57811	-0.836321	-1.82487
-1.48475	1.58564	-0.830472	-1.82131
-1.47946	1.61496	-0.824932	-1.81606
-1.47359	1.6243	-0.819459	-1.8079
-1.46726	1.60929	-0.813798	-1.79626
-1.46117	1.60936	-0.808477	-1.78327
-1.45618	1.64502	-0.803197	-1.76966
-1.45018	1.64799	-0.797652	-1.7561
-1.44476	1.66827	-0.792314	-1.74541
-1.43853	1.66726	-0.786872	-1.73824
-1.43319	1.68841	-0.781021	-1.735
-1.42748	1.69823	-0.775343	-1.73495
-1.42182	1.71498	-0.769622	-1.73572
-1.41579	1.71288	-0.763653	-1.73473
-1.40991	1.71313	-0.758069	-1.73032
-1.40359	1.71307	-0.752341	-1.72157
-1.39824	1.73557	-0.74701	-1.70973
-1.39279	1.7548	-0.741761	-1.69559
-1.38692	1.76335	-0.736282	-1.6797
-1.38104	1.7672	-0.731045	-1.66486
-1.37513	1.76952	-0.725768	-1.6509
-1.36961	1.78781	-0.720192	-1.63719
-1.36415	1.80785	-0.714854	-1.62515
-1.35742	1.78846	-0.709488	-1.61443
-1.35227	1.8169	-0.70381	-1.60499
-1.34673	1.83462	-0.698358	-1.5975
-1.34026	1.82229	-0.692877	-1.59077
-1.33429	1.82111	-0.687112	-1.58375
-1.32951	1.86488	-0.68162	-1.57728
-1.32379	1.87082	-0.67583	-1.57186
-1.31804	1.88252	-0.670275	-1.56879
-1.31187	1.87175	-0.664702	-1.56694
-1.30654	1.90131	-0.658892	-1.56368
-1.30078	1.91259	-0.653461	-1.5568
-1.29489	1.9192	-0.648144	-1.5455
-1.28828	1.89681	-0.642643	-1.53033
-1.28262	1.91402	-0.637413	-1.5153
-1.27806	1.96585	-0.632149	-1.50165
-1.27246	1.97637	-0.626578	-1.48931
-1.26564	1.95143	-0.621263	-1.47846
-1.25931	1.94487	-0.615963	-1.46723
-1.2538	1.95583	-0.610413	-1.45457
-1.24827	1.97886	-0.605111	-1.44251
-1.24236	1.98602	-0.599763	-1.43159
-1.23645	1.98697	-0.594088	-1.42213
-1.23078	2.00831	-0.588642	-1.41479
-1.22484	2.01038	-0.582919	-1.40764
-1.21913	2.02975	-0.577491	-1.40027
-1.2134	2.03267	-0.572092	-1.39202
-1.20766	2.04498	-0.566443	-1.3827
-1.20167	2.04897	-0.561068	-1.37378
-1.19652	2.08163	-0.555688	-1.36522
-1.19059	2.08197	-0.55002	-1.35694
-1.18432	2.0756	-0.544595	-1.34986
-1.17882	2.09828	-0.539145	-1.34337
-1.1729	2.10316	-0.533406	-1.33669
-1.16706	2.11363	-0.527945	-1.32976
-1.16085	2.1069	-0.522504	-1.32183
-1.15604	2.15502	-0.516824	-1.31233
-1.15036	2.16914	-0.511452	-1.30238
-1.14428	2.1663	-0.505856	-1.29118
-1.13822	2.17137	-0.500573	-1.27963
-1.13273	2.1848	-0.495338	-1.26683
-1.12693	2.18943	-0.48988	-1.25193
-1.12083	2.19353	-0.484697	-1.23693
-1.11535	2.21352	-0.479493	-1.22237
-1.10942	2.21918	-0.473969	-1.20908
-1.10345	2.2244	-0.468627	-1.19922
-1.09797	2.24395	-0.46321	-1.19186
-1.09215	2.25482	-0.457482	-1.18519
-1.08647	2.26464	-0.452044	-1.17764
-1.08132	2.29777	-0.446662	-1.16752
-1.07475	2.27857	-0.441062	-1.15456
-1.06874	2.28435	-0.435729	-1.14218
-1.06405	2.32818	-0.430351	-1.13174
-1.05734	2.30623	-0.424652	-1.12323
-1.05158	2.31498	-0.419226	-1.11559
-1.0457	2.32408	-0.413585	-1.10551
-1.03998	2.34279	-0.408284	-1.09297
-1.03472	2.37275	-0.403026	-1.07858
-1.02841	2.36541	-0.397508	-1.06364
-1.02254	2.36926	-0.392227	-1.05126
-1.01716	2.39818	-0.386908	-1.04147
-1.01162	2.41395	-0.381273	-1.03386
-1.00481	2.39262	-0.375854	-1.02858
-0.99955	2.42343	-0.370401	-1.02391
-0.994083	2.44397	-0.364675	-1.01785
-0.987365	2.42155	-0.359259	-1.00966
-0.981877	2.44001	-0.353894	-0.998908
-0.976277	2.45871	-0.348301	-0.986017
-0.970723	2.47225	-0.342984	-0.973755
-0.964441	2.47196	-0.337383	-0.962177
-0.958476	2.47437	-0.332012	-0.952963
-0.952667	2.48499	-0.3266	-0.945509
-0.946929	2.49414	-0.320888	-0.938945
-0.94122	2.51094	-0.315458	-0.932744
-0.935812	2.5345	-0.310084	-0.925123
-0.930243	2.55089	-0.304536	-0.914334
-0.924534	2.57332	-0.299336	-0.901281
-0.91912	2.58878	-0.29418	-0.886582
-0.912542	2.57454	-0.288753	-0.871264
-0.907108	2.59822	-0.283523	-0.858495
-0.90123	2.60491	-0.278208	-0.848328
-0.895333	2.61318	-0.272548	-0.840154
-0.889414	2.62471	-0.26712	-0.833565
-0.883337	2.61815	-0.261704	-0.826614
-0.877587	2.63303	-0.256065	-0.817612
-0.872044	2.65072	-0.250748	-0.807031
-0.866483	2.67337	-0.245207	-0.794223
-0.860616	2.68503	-0.23995	-0.781173
-0.855121	2.70386	-0.234699	-0.76793
-0.849061	2.70911	-0.229185	-0.754171
-0.842495	2.68566	-0.223917	-0.74176
-0.836572	2.7009	-0.218604	-0.730983
-0.83112	2.72274	-0.212958	-0.722314
-0.825798	2.75271	-0.207534	-0.716211
-0.819672	2.74885	-0.202124	-0.710238
-0.814036	2.76977	-0.196529	-0.701478
-0.808376	2.77757	-0.191311	-0.689361
-0.802116	2.77916	-0.186164	-0.674408
-0.796215	2.78464	-0.180762	-0.658118
-0.789887	2.77828	-0.175559	-0.644325
-0.784067	2.7887	-0.170015	-0.632427
-0.778874	2.82253	-0.164691	-0.622487
-0.772637	2.81876	-0.159383	-0.611837
-0.767217	2.84259	-0.153887	-0.59773
-0.761569	2.85815	-0.148769	-0.580149
-0.755379	2.85821	-0.143784	-0.558064
-0.749521	2.86623	-0.138678	-0.530788
-0.743553	2.87261	-0.133894	-0.502579
-0.738011	2.89021	-0.129117	-0.47442
-0.732377	2.90713	-0.124024	-0.447397
-0.725795	2.89762	-0.119042	-0.42576
-0.719971	2.90914	-0.113904	-0.408888
-0.714507	2.92846	-0.108368	-0.395626
-0.708692	2.93802	-0.103026	-0.38548
-0.703305	2.96264	-0.0976946	-0.375445
-0.697131	2.96258	-0.0921727	-0.362861
-0.691513	2.98197	-0.0870128	-0.347881
-0.685474	2.98413	-0.081684	-0.329308
-0.679666	2.99703	-0.0766492	-0.310317
-0.674037	3.013	-0.0716104	-0.29148
-0.668519	3.03408	-0.0662796	-0.272899
-0.66231	3.02974	-0.0611658	-0.256197
-0.65657	3.04582	-0.0560443	-0.239491
-0.651494	3.08344	-0.0507021	-0.220654
-0.64491	3.06809	-0.045678	-0.200713
-0.639683	3.09797	-0.0407232	-0.178742
-0.633778	3.11034	-0.0355715	-0.154274
-0.627863	3.11582	-0.0306796	-0.130793
-0.621886	3.12116	-0.0257638	-0.108449
-0.615539	3.11312	-0.0205398	-0.0874304
-0.610369	3.14284	-0.0154862	-0.0702731
-0.604655	3.1593	-0.0100879	-0.0552987
-0.598698	3.16723	-0.00486621	-0.0434575
-0.592317	3.16496	0.000409131	-0.0331015
-0.58714	3.20012	0.00596604	-0.0226633
-0.581174	3.20812	0.0112285	-0.0117589
-0.575582	3.22528	0.0164278	0.00117224
-0.568667	3.19603	0.0218151	0.0172826
-0.562149	3.18441	0.0269054	0.0344462
-0.556524	3.20777	0.0319861	0.0523762
-0.551322	3.24427	0.037322	0.0712897
-0.545774	3.2589	0.0423989	0.0889256
-0.540348	3.28144	0.0474858	0.105289
-0.533353	3.25688	0.0528963	0.119258
-0.528177	3.289	0.0581691	0.128232
-0.522175	3.29058	0.0638268	0.133889
-0.515914	3.29227	0.0692524	0.138616
-0.510613	3.32221	0.0746137	0.145994
-0.504303	3.31454	0.0801237	0.1581
-0.498982	3.34912	0.0852911	0.172599
-0.492822	3.34627	0.0904538	0.187554
-0.48755	3.37725	0.0959242	0.201774
-0.481529	3.38431	0.101172	0.21384
-0.475802	3.39321	0.106414	0.225527
-0.469484	3.39183	0.111877	0.238379
-0.463769	3.4076	0.117044	0.251442
-0.457594	3.40727	0.122216	0.264601
-0.452268	3.43606	0.127696	0.277656
-0.44588	3.4292	0.132977	0.288806
-0.440463	3.45526	0.138303	0.298732
-0.434243	3.45376	0.143896	0.30863
-0.428935	3.48421	0.149177	0.318672
-0.422904	3.49022	0.15463	0.33135
-0.416414	3.48144	0.159723	0.346264
-0.411043	3.5089	0.164736	0.363732
-0.405077	3.51573	0.169981	0.383007
-0.399018	3.52863	0.175025	0.400153
-0.393798	3.55998	0.180154	0.414977
-0.38768	3.56004	0.185615	0.428719
-0.381926	3.57413	0.190839	0.441606
-0.37552	3.5632	0.196058	0.455012
-0.369668	3.57657	0.201534	0.469005
-0.36392	3.59162	0.206767	0.481053
-0.358059	3.60605	0.212007	0.491866
-0.352003	3.60223	0.217478	0.503289
-0.345977	3.60993	0.222622	0.516057
-0.340713	3.64139	0.227945	0.532291
-0.334813	3.64934	0.232966	0.549914
-0.328884	3.66429	0.237973	0.568403
-0.322338	3.6535	0.243252	0.587346
-0.316939	3.67552	0.248333	0.603864
-0.311519	3.70576	0.253497	0.617976
-0.305797	3.72149	0.259025	0.629555
-0.299911	3.72948	0.264377	0.637658
-0.293913	3.7361	0.269756	0.644325
-0.288133	3.75229	0.27536	0.651775
-0.281365	3.73918	0.280614	0.660862
-0.275304	3.73868	0.285793	0.672256
-0.269746	3.75807	0.291185	0.686194
-0.264932	3.80704	0.296316	0.700442
-0.258929	3.81357	0.301464	0.71474
-0.252893	3.8175	0.306894	0.729129
-0.246341	3.811	0.312081	0.74193
-0.241224	3.84631	0.317536	0.75467
-0.235015	3.84439	0.32273	0.76657
-0.229486	3.86925	0.327914	0.778705
-0.223961	3.88806	0.33334	0.791885
-0.217797	3.89688	0.338484	0.804824
-0.211973	3.90736	0.343605	0.818075
-0.206137	3.91811	0.348961	0.832408
-0.200177	3.92569	0.354058	0.846343
-0.194487	3.94182	0.359169	0.860412
-0.18823	3.93988	0.36456	0.875206
-0.181608	3.92289	0.369709	0.889571
-0.175351	3.92319	0.37486	0.904442
-0.170343	3.96632	0.380273	0.920079
-0.164827	3.99425	0.385446	0.934033
-0.158762	3.99862	0.390903	0.946939
-0.152659	4.00021	0.396095	0.958429
-0.146793	4.01123	0.401233	0.970959
-0.140629	4.016	0.406536	0.986902
-0.134514	4.02031	0.411522	1.00457
-0.1298	4.07029	0.416514	1.0227
-0.123575	4.07239	0.421835	1.03968
-0.11748	4.07697	0.427001	1.05288
-0.111337	4.07635	0.43222	1.0642
-0.105887	4.10722	0.43769	1.07625
-0.100311	4.12851	0.442848	1.08929
-0.0935587	4.113	0.447962	1.10381
-0.0879995	4.13054	0.453321	1.11934
-0.0826236	4.16236	0.458439	1.13341
-0.0758957	4.1449	0.463567	1.14669
-0.0702021	4.16399	0.468939	1.16066
-0.0640093	4.15995	0.474031	1.17476
-0.0588942	4.20684	0.479358	1.19049
-0.0529711	4.21384	0.484438	1.20572
-0.0468235	4.2167	0.489537	1.22073
-0.0402125	4.19951	0.494903	1.23628
-0.0344705	4.21531	0.500005	1.2513
-0.0289912	4.24022	0.505092	1.26666
-0.0238987	4.2858	0.510425	1.283
-0.0178087	4.29302	0.51551	1.2984
-0.0109395	4.27156	0.520605	1.31344
-0.00555352	4.29624	0.525958	1.32893
0.00105065	4.28257	0.531048	1.3434
0.00690584	4.2969	0.536133	1.35729
0.0123468	4.32593	0.541489	1.37056
0.0182414	4.34004	0.546634	1.38142
0.0246276	4.3379	0.5521	1.39096
0.0321291	4.29717	0.557354	1.39901
0.0397034	4.2468	0.562616	1.40738
0.0492191	4.12846	0.568085	1.41816
0.0546729	4.15599	0.57319	1.43163
0.0610109	4.16107	0.578181	1.44858
0.0669495	4.16455	0.583329	1.46937
0.072185	4.20204	0.588199	1.49053
0.0777747	4.22288	0.593086	1.51157
0.0835551	4.23997	0.598259	1.53275
0.0894988	4.24623	0.603223	1.55206
0.0951804	4.26629	0.608206	1.57094
0.101272	4.27454	0.613448	1.59047
0.107803	4.26709	0.61845	1.60857
0.113452	4.28891	0.623472	1.62556
0.118477	4.32713	0.62878	1.64173
0.124429	4.34169	0.633887	1.65509
0.130655	4.33756	0.63932	1.66664
0.135632	4.38942	0.644567	1.67527
0.141774	4.39305	0.649859	1.68243
0.147635	4.40866	0.655395	1.69048
0.154202	4.39997	0.660576	1.70093
0.159406	4.42963	0.665632	1.71546
0.165245	4.4449	0.670825	1.73458
0.171104	4.45479	0.675715	1.75466
0.177204	4.46493	0.680608	1.7746
0.183047	4.47674	0.685784	1.79403
0.188941	4.49377	0.690768	1.81068
0.19458	4.51008	0.695812	1.82548
0.200523	4.52464	0.70117	1.83916
0.206847	4.51971	0.706311	1.85099
0.212402	4.54862	0.7117	1.86352
0.218812	4.54232	0.716783	1.87701
0.224062	4.58141	0.721794	1.89294
0.230766	4.56332	0.727	1.91195
0.236248	4.58721	0.731945	1.93099
0.242723	4.5847	0.736915	1.94947
0.248693	4.59435	0.742183	1.9673
0.254697	4.60245	0.74724	1.98272
0.260256	4.62259	0.752314	1.99716
0.266221	4.63397	0.75764	2.01193
0.27234	4.64471	0.7627	2.02595
0.277399	4.67723	0.76775	2.04015
0.283769	4.68259	0.773053	2.05504
0.289581	4.69377	0.778113	2.06906
0.294895	4.72575	0.783185	2.08278
0.301164	4.73137	0.788514	2.09697
0.307351	4.7307	0.793571	2.11067
0.312793	4.76317	0.798847	2.12559
0.31857	4.78204	0.803837	2.14043
0.324564	4.78407	0.808815	2.15543
0.330126	4.81006	0.814057	2.17079
0.336508	4.80856	0.819071	2.18516
0.342788	4.81032	0.824087	2.20007
0.348492	4.83101	0.829328	2.21724
0.354992	4.82729	0.834291	2.23489
0.360407	4.8554	0.83925	2.25251
0.366011	4.87762	0.844486	2.26942
0.372312	4.87617	0.8495	2.28357
0.378138	4.89055	0.854512	2.29707
0.384512	4.88961	0.859726	2.31279
0.390548	4.90129	0.864626	2.33079
0.396161	4.91668	0.869722	2.35261
0.402714	4.90884	0.87457	2.37441
0.407468	4.95851	0.879455	2.39497
0.413579	4.97102	0.884651	2.41354
0.420238	4.9585	0.889659	2.42817
0.425673	4.98591	0.894703	2.44085
0.431785	4.99316	0.900002	2.45367
0.437576	5.01163	0.905022	2.46666
0.44298	5.04026	0.910007	2.48075
0.449458	5.03442	0.915217	2.49624
0.455085	5.05832	0.920178	2.51092
0.460302	5.09332	0.92515	2.52528
0.466733	5.09377	0.930384	2.54028
0.472665	5.10482	0.935373	2.55506
0.479111	5.0959	0.940361	2.57068
0.484999	5.11607	0.945598	2.58767
0.491269	5.11724	0.950589	2.60379
0.496744	5.14355	0.955838	2.61989
0.50297	5.14672	0.96084	2.63437
0.509095	5.14988	0.965828	2.64877
0.515043	5.16607	0.971029	2.66491
0.520392	5.19545	0.975945	2.68171
0.525724	5.23128	0.980845	2.69916
0.532241	5.2239	0.98601	2.71676
0.538422	5.2307	0.990982	2.73161
0.543924	5.25586	0.996008	2.74454
0.5498	5.27452	1.00132	2.75699
0.55623	5.27657	1.00637	2.76916
0.562681	5.26419	1.01138	2.78255
0.568627	5.27428	1.01661	2.79811
0.573802	5.31324	1.02156	2.8141
0.580516	5.29979	1.02672	2.83193
0.585783	5.33332	1.03159	2.8503
0.592643	5.31299	1.03639	2.87049
0.598215	5.33945	1.04138	2.89363
0.603934	5.35694	1.04611	2.91649
0.610252	5.36487	1.05087	2.93843
0.616042	5.37872	1.05595	2.95894
0.621919	5.3973	1.06085	2.97581
0.62793	5.40708	1.06579	2.99112
0.633651	5.42655	1.07097	3.00723
0.639797	5.43246	1.07585	3.02362
0.644787	5.47481	1.0807	3.04114
0.650921	5.48182	1.0858	3.05975
0.657719	5.46436	1.09069	3.0766
0.663856	5.47224	1.09588	3.09241
0.669842	5.48761	1.10086	3.1058
0.675002	5.52374	1.10586	3.1184
0.680824	5.54428	1.11109	3.13191
0.687122	5.54667	1.11605	3.14565
0.692997	5.56306	1.12097	3.16043
0.698678	5.58628	1.12611	3.17698
0.704859	5.58841	1.13098	3.19359
0.71097	5.59359	1.13582	3.21071
0.717331	5.5858	1.14091	3.22887
0.722784	5.61499	1.14579	3.24582
0.72895	5.62846	1.1507	3.26216
0.734904	5.64031	1.15591	3.27855
0.740743	5.65597	1.16089	3.29372
0.74665	5.67313	1.16586	3.30874
0.752299	5.6949	1.17107	3.3247
0.75849	5.70003	1.17599	3.34035
0.76456	5.70232	1.18112	3.35752
0.770783	5.71001	1.18598	3.37475
0.776376	5.73412	1.1908	3.39273
0.782253	5.74955	1.19584	3.4121
0.788161	5.76478	1.20064	3.43064
0.793707	5.79568	1.20546	3.44904
0.799561	5.81353	1.21054	3.468
0.805717	5.8192	1.21539	3.48551
0.812326	5.8094	1.22026	3.50236
0.818174	5.82756	1.22536	3.51961
0.824117	5.83949	1.23019	3.53637
0.830048	5.85815	1.23498	3.55432
0.836225	5.85471	1.23996	3.57498
0.841662	5.88651	1.24469	3.59593
0.846654	5.93762	1.24966	3.6184
0.851071	6.00187	1.2544	3.63976
0.855053	6.08209	1.25912	3.66116
0.85884	6.16903	1.26408	3.68379
0.864311	6.20785	1.26882	3.70519
0.870319	6.21322	1.27357	3.72574
0.877279	6.19347	1.2786	3.74603
0.8832	6.20687	1.2834	3.76443
0.889303	6.21654	1.2882	3.78234
0.89466	6.24753	1.29325	3.80057
0.901657	6.22541	1.29811	3.81648
0.907694	6.2335	1.30304	3.83001
0.912836	6.28022	1.30829	3.84172
0.920043	6.24894	1.31332	3.85184
0.926343	6.24742	1.31832	3.86286
0.931706	6.28297	1.3235	3.87682
0.937143	6.31442	1.32836	3.89252
0.943773	6.31004	1.33341	3.91063
0.950807	6.28958	1.3382	3.9282
0.956542	6.30785	1.34299	3.9452
0.962104	6.33694	1.34803	3.96219
0.968104	6.34613	1.35285	3.97775
0.974683	6.34193	1.35768	3.99298
0.980409	6.35961	1.36277	4.00894
0.986047	6.38187	1.36763	4.02441
0.991776	6.40954	1.37248	4.0403
0.99838	6.39194	1.37758	4.05746
1.00367	6.43498	1.38241	4.07426
1.01046	6.41679	1.38722	4.09196
1.01666	6.42147	1.39222	4.1123
1.0224	6.44207	1.39693	4.1338
1.02863	6.4461	1.40185	4.15797
1.03444	6.47023	1.40654	4.18086
1.04086	6.46502	1.41126	4.20216
1.04662	6.48693	1.41625	4.22227
1.05231	6.5062	1.42101	4.24016
1.0581	6.52276	1.42576	4.25762
1.06439	6.53265	1.43075	4.27538
1.07092	6.52688	1.43555	4.29068
1.0761	6.5651	1.44045	4.30365
1.08255	6.5679	1.44566	4.31537
1.08878	6.57346	1.45065	4.32618
1.09437	6.59712	1.45561	4.33813
1.10027	6.61827	1.46076	4.35264
1.10695	6.60374	1.4656	4.36837
1.11263	6.62835	1.47041	4.38568
1.11897	6.63261	1.47542	4.40543
1.12529	6.63245	1.48016	4.42573
1.1308	6.66518	1.48509	4.44856
1.13718	6.65834	1.48975	4.47138
1.1431	6.67839	1.49437	4.49458
1.14874	6.69784	1.49921	4.5185
1.1551	6.70431	1.50384	4.54041
1.16111	6.71086	1.50848	4.56148
1.16741	6.71871	1.51336	4.58311
1.1735	6.7282	1.51799	4.60361
1.17971	6.73397	1.52261	4.62399
1.18495	6.77113	1.52749	4.64471
1.19134	6.77272	1.5322	4.66303
1.19772	6.77421	1.53701	4.67925
1.20316	6.80301	1.54217	4.6936
1.20909	6.81997	1.54716	4.70513
1.21466	6.84738	1.55242	4.7166
1.22117	6.84416	1.55736	4.72908
1.22712	6.85605	1.56217	4.74495
1.23341	6.85873	1.56705	4.76588
1.23911	6.8785	1.57159	4.78885
1.24543	6.88526	1.57611	4.81273
1.25134	6.90109	1.58091	4.83643
1.25732	6.92122	1.58557	4.85631
1.2631	6.9328	1.59031	4.87369
1.26915	6.9505	1.59531	4.89069
1.27557	6.94678	1.60005	4.9075
1.28187	6.95846	1.60475	4.92593
1.28752	6.98706	1.60963	4.94681
1.29332	6.99396	1.61428	4.96699
1.29974	7.00272	1.61895	4.98657
1.30587	7.01234	1.62388	5.00638
1.31163	7.03486	1.62859	5.02548
1.31747	7.04968	1.63349	5.04696
1.32427	7.04215	1.63811	5.06957
1.32939	7.07925	1.64267	5.09392
1.33553	7.08626	1.64744	5.12015
1.34185	7.09425	1.652	5.14398
1.34797	7.10453	1.65663	5.16552
1.35499	7.08319	1.66156	5.18562
1.36075	7.10272	1.66627	5.20359
1.3669	7.11332	1.67095	5.22189
1.37245	7.14317	1.67581	5.24231
1.37858	7.14991	1.68041	5.2625
1.38443	7.16832	1.68503	5.28233
1.3902	7.18967	1.68995	5.30193
1.39679	7.18621	1.69468	5.31947
1.40318	7.18613	1.69966	5.33767
1.40848	7.22324	1.70437	5.35588
1.41533	7.21172	1.70901	5.37568
1.42088	7.23977	1.71382	5.39769
1.42719	7.2501	1.7184	5.41858
1.43325	7.26804	1.72302	5.43799
1.43915	7.27946	1.72793	5.45642
1.44539	7.286	1.73265	5.4729
1.45155	7.29776	1.73736	5.48965
1.45777	7.29643	1.74227	5.5084
1.46383	7.31322	1.7469	5.52725
1.46952	7.33246	1.75152	5.54627
1.47485	7.372	1.75637	5.56571
1.4814	7.36919	1.76102	5.5835
1.48758	7.36945	1.76571	5.60055
1.4934	7.39558	1.77066	5.61757
1.4993	7.41581	1.7754	5.63284
1.50517	7.43403	1.7804	5.64845
1.51205	7.41136	1.78514	5.66433
1.51763	7.4467	1.78981	5.68296
1.52376	7.45959	1.79461	5.70683
1.52979	7.47829	1.79906	5.73372
1.53625	7.46907	1.80343	5.76334
1.54192	7.49776	1.80798	5.79526
1.54803	7.51177	1.81231	5.82473
1.55383	7.5334	1.81667	5.85202
1.56045	7.52815	1.82132	5.8775
1.56628	7.54615	1.82583	5.89817
1.57246	7.5558	1.83044	5.9154
1.57888	7.55988	1.83537	5.93088
1.58491	7.57217	1.84011	5.94503
1.59057	7.60125	1.84508	5.96105
1.59691	7.60461	1.84978	5.97807
1.60336	7.6002	1.85445	5.9962
1.60947	7.61169	1.85934	6.01552
1.61523	7.63448	1.86398	6.03405
1.62129	7.6491	1.86857	6.05343
1.62795	7.64674	1.87334	6.07588
1.63366	7.66206	1.8778	6.09974
1.63973	7.67838	1.88218	6.12559
1.64589	7.6874	1.88673	6.15372
1.65153	7.71929	1.89106	6.18021
1.65777	7.72731	1.89541	6.20554
1.66355	7.74851	1.90005	6.23033
1.66987	7.75732	1.90454	6.25212
1.67564	7.77721	1.90909	6.27249
1.68266	7.75867	1.91388	6.29332
1.68808	7.79595	1.91843	6.31361
1.69437	7.80269	1.92319	6.33585
1.70023	7.81771	1.9277	6.35772
1.70677	7.81925	1.93222	6.37981
1.71245	7.84493	1.93696	6.40315
1.71854	7.86249	1.94145	6.42603
1.72439	7.88227	1.9459	6.45
1.73095	7.88144	1.95054	6.47609
1.73722	7.87928	1.95495	6.50074
1.74305	7.90731	1.95939	6.52389
1.74924	7.91785	1.96411	6.54593
1.75565	7.92331	1.96864	6.56526
1.76183	7.93793	1.97316	6.58385
1.76742	7.96583	1.97789	6.60335
1.77374	7.96449	1.98236	6.62183
1.78096	7.94263	1.98708	6.64072
1.78669	7.96774	1.99163	6.65798
1.79256	7.988	1.99622	6.67479
1.79829	8.01991	2.00106	6.69259
1.80481	8.01896	2.00565	6.71034
1.81113	8.02257	2.0102	6.72908
1.81697	8.04343	2.01495	6.74979
1.82307	8.05832	2.01947	6.7705
1.82983	8.05125	2.02397	6.79239
1.83576	8.07249	2.02867	6.81684
1.84164	8.0995	2.0331	6.8414
1.84811	8.09567	2.03747	6.86663
1.85481	8.09374	2.04203	6.8932
1.86072	8.10881	2.04636	6.91822
1.86621	8.15034	2.0509	6.94422
1.8731	8.13919	2.05522	6.96873
1.87923	8.14987	2.05953	6.99266
1.88537	8.16154	2.06408	7.01631
1.89178	8.16874	2.06846	7.03642
1.89768	8.19233	2.07293	7.05362
1.90391	8.20372	2.07773	7.06913
1.91019	8.20845	2.08238	7.08324
1.91595	8.24033	2.08702	7.09904
1.92204	8.25347	2.09181	7.11959
1.92865	8.24954	2.09624	7.14352
1.93502	8.25449	2.10055	7.17094
1.94087	8.27674	2.10499	7.20197
1.94693	8.29636	2.10918	7.23261
1.95267	8.32137	2.11334	7.264
1.95971	8.30734	2.11765	7.2975
1.96528	8.34061	2.12173	7.32874
1.97128	8.35324	2.12605	7.35887
1.97747	8.36518	2.13026	7.38361
1.9836	8.38473	2.13459	7.40476
1.99087	8.36538	2.13924	7.42509
1.99599	8.41245	2.14368	7.44469
2.00292	8.39771	2.14809	7.4651
2.0091	8.41229	2.15271	7.48628
2.01513	8.42962	2.15716	7.50464
2.02122	8.44141	2.16169	7.52115
2.02775	8.44121	2.1665	7.53866
2.03364	8.46783	2.17102	7.55868
2.03969	8.48701	2.17539	7.58414
2.04611	8.48598	2.17978	7.61636
2.05242	8.50016	2.18381	7.64959
2.05822	8.52677	2.18801	7.68373
2.06426	8.54117	2.19208	7.71396
2.07083	8.547	2.19622	7.74256
2.07737	8.54711	2.20061	7.77238
2.08392	8.54128	2.20476	7.80059
2.0899	8.56546	2.20893	7.82638
2.09551	8.59367	2.2134	7.84764
2.10181	8.6062	2.21783	7.86169
2.10797	8.62373	2.22239	7.87313
2.11379	8.648	2.22717	7.88899
2.1194	8.68648	2.23152	7.9126
2.1263	8.67387	2.23561	7.94465
2.13323	8.66285	2.23972	7.98269
2.13961	8.6673	2.24362	8.01814
2.14542	8.69444	2.2476	8.05127
2.15135	8.71314	2.25184	8.08632
2.15765	8.71806	2.25579	8.12362
2.1639	8.72312	2.25975	8.16778
2.17007	8.7502	2.26338	8.21124
2.17669	8.74888	2.26701	8.251
2.18245	8.77652	2.27103	8.28523
2.18917	8.7698	2.27508	8.3111
2.19466	8.80664	2.27929	8.33371
2.20104	8.81406	2.28369	8.35768
2.2074	8.82407	2.28774	8.38227
2.21345	8.84048	2.29167	8.4079
2.21998	8.84668	2.29574	8.43508
2.22646	8.85339	2.29962	8.46225
2.23244	8.8699	2.30344	8.49367
2.23896	8.87536	2.30724	8.53418
2.24482	8.89852	2.31051	8.57993
2.25043	8.93187	2.31356	8.6318
2.25717	8.92149	2.31622	8.68038
2.2631	8.94705	2.31874	8.72617
2.26983	8.94194	2.32123	8.7732
2.27561	8.96978	2.32326	8.82079
2.28207	8.97647	2.32473	8.87288
2.28833	8.98588	2.3255	8.92979
2.29453	8.99773	2.32552	8.97984
2.30023	9.03414	2.32507	9.01945
2.30676	9.03495	2.32435	9.04629
2.3134	9.03621	2.32365	9.05884

## Sheet: ED Fig1B AvInd
Neural Crest			Mesoderm
	4.15			6.37
	4.2			5.54
	4.7			6.28
	3.35			3.71
	4.37			5.02
	5.23			5.03
	4.59			5
	5.92			5.3
average	4.56375		average	5.28125
stdev	0.766885		stdev	0.839174
