# Supplementary material for: Cell clusters softening triggers collective cell migration in vivo
Source: Nat Mater. 2022 Aug 15;21(11):1314–23. doi: 10.1038/s41563-022-01323-0 (PMC9622418; doi:10.1038/s41563-022-01323-0)
Supplement: Source Data Extended Data Fig. 3 — Source data. [file 41563_2022_1323_MOESM13_ESM.xlsx]

## Sheet: Suppl Fig3e
Control	NC HyperAcet	NC HypoAcet
5.78	1.965	5.367
3.01	3.315	4.829
5.354	2.585	4.15
4.096	6.73	6.355
3.315	3.083	4.394
2.779	5.78	5.024
9.634	11.971	8.53
8.046	9.634	7.085
6.829	7.271	6.741
