# Supplementary material for: Cell clusters softening triggers collective cell migration in vivo
Source: Nat Mater. 2022 Aug 15;21(11):1314–23. doi: 10.1038/s41563-022-01323-0 (PMC9622418; doi:10.1038/s41563-022-01323-0)
Supplement: Source Data Extended Data Fig. 6 — Source data. [file 41563_2022_1323_MOESM14_ESM.xlsx]

## Sheet: Suppl Fig6c
X	Y																					Y
0	0	7	1	3	5	1	5	0	0	0	0	0	0	0	3	1	0		0	0	1	9	3	1	1	7	9	9	11	11	13	11	9	23	11	15	9	21	21	1	23	7
0.003333	0	7	1	3	4.3548	1	5	0	0.5053	0	0	0	0	0	3	1	0	1	0	0	2.9785	9	3	1	1	7	9.4757	9	11	9.0541	13.4757	12.8754	7.517	23	10.9871	13.5169	10.007	21	19.0541	1	23	7
0.006667	0	5.2151	1	3	4.8613	1	5	0	1	0	0	0	0	0	3	1	0	1	0	0.0107	3	9	3	1	1	7	9.9514	8.008	11	9	14.9433	13	7.051	22.1001	11	13.9514	10.98	21	19	1	24.309	8.309
0.01	0	5	1	3	5	1	5	0	1	0	0	0	0	0	2.96791	1	0	1	0	0.516	3	9	3	1	1	7	10.427	8.427	11	9	15	13	7	21.573	9.1622	13.1157	12.653	21	20.3113	1	25.445	9.026
0.013333	0	4.4194	1	3	5	1	5	0	1	0	0	0	0	0	2.91444	1	0	1	0	1	3	7.2162	3	1	1	7	10.9027	7.2925	11	9	15	13.9405	7	21.0973	7.303	13	13	21	20.9027	1	26.941	10.353
0.016667	0	3.2081	1	3	5	1	3.5376	0	0.5267	0	0	0	0	0	1.94652	1	0	1	0	1	3	7	3	1	1	7	11	8.4025	11	9	16.7809	15.2988	8.781	21	7	13	13	21	21	2.5628	27	11
0.02	0	1.6452	1	3	5	1	3	0	0.0321	0	0	0	0	0	1	1	0	1	0	1	3	7	3	1	1	7	11	8.8615	11	9	17	16.6774	9	21	5.3243	13	14.807	21	21.7156	3	27	11
0.023333	0	0.3763	1	2.0746	5	2.24731	3	0	0	0	0	0	0	0	1	0.0753	0	2.871	0	1	3	7	3	1	1	7	11	9	11	7.3784	18.6216	17.5164	9	21.5435	5	12.4565	16.775	21	22.8732	3	27	10.968
0.026667	0	0	1	2.1613	5	3	3	0	0	0.45722	0.5	0	0	0	1	0	0	2.8925	0	1	3	7	3	1	1	7	11	9	9.585	7	19	17	10.415	22.6096	5	12.8054	17	21	24.5676	3	27	10.357
0.03	0	0	1	1.8741	5	3	3	0	0	0.90374	1	0	0	0	1	0	0	2.9649	0	1	2.359	7	3	1	1	7	11.2811	9	9	7	19	17.5161	11	23	5	11.6992	17	21	26.5135	3.2306	26.487	11
0.033333	0	0	1	1	4.5484	3	3	0	0	0.94652	1	0	0	0	0.94652	0	0	3	0	1	1.1064	7	3	1	1	7	11.7568	10.4595	9	7	19	18.9017	11	23	5	11.2045	17	21	27	4.9037	25.096	11
0.036667	0	0	1	1	3.9032	3	3	0	0	1	1	0	0	0.8817	0.44118	0	0	3	0	1.8824	1	7	3	1	1	7	12.2324	11	9	7	19	20.5209	11	23	5	11	17	21	27	5	23.858	11
0.04	0	0.3091	1	1	3.2581	3	3	0	0	1	1	0	0	1	0	0	0	1.8433	0	2.7433	1.3371	7	4.1541	1	1	7	12.7081	11	10.3514	7	19	21.7867	11	23	5	11	17	21	28.3514	5	23	11
0.043333	0	1	1	1	3	3	3	0	0	1	1	0	0	1	0.43048	0	0	1.0499	0	2.7219	1.086	5.7027	5	1	1	7	13	11	10.9354	7	19	23.1392	11.184	23	5	11	17	21	28.8162	5	23	11
0.046667	0	1	1	1	3	3	3	0	0	1	1	0	0	1	0.85027	0	0	1	0	1.8503	1	5	5	1	1	7	13	11.8333	11.8333	7	19	24.2473	11.659	22.5901	5	11	18.551	21	28.3405	5	23	11
0.05	0	1	1	1	3	3	3	0	0	1	1	0	0	1	0.91979	0	0	0.9087	0	1	1	5	5	1	1	7	12.4858	12.5398	11.8649	7	17.8108	25	12.135	21.8649	5	11	17.492	21.675	27.8649	5	22.359	11
0.053333	0.04164	1	1.2796	1	3	3	3	0	0	0.91444	1	0	0	1	1	0.4897	0	0.1197	0	1	1	5	5	1	1	7	11.6966	13	12.3034	7	17	25	12.611	21.1683	5.2209	11	17.371	22.611	27.1683	5	21	11
0.056667	0	1	3	0.914	3	3	3	0	0	0.81818	1	0	0	1	1	0.8978	0	0	0	1	1	5	5	1	1	7	11	13	12.9603	8.0811	17	25	13	21	5	11	17.198	23.086	27	5	21	11
0.06	0	1	3	0	3	2.94797	3	0	0	0.80749	1	0	0	1	0.90374	1	0	0	0	1	1	5	5	1	1	7	11	13	13	9	15.973	25	13	21	5	11	17	23.562	25.973	5	21	11.104
0.063333	0	1	3	0	3	1.03746	3	0	0	0.3984	1	0	0	1	0.79679	1	0	0	0	0.8984	1	5	5	1	1	7	11	13	12.4951	9.4681	15	23.4946	13	21	5	11	17	24.038	25	5	21	11.161
0.066667	0	1	3	0	3	1	3	0	0	0	1	0	0	2.5699	0.39305	1	0	0	0	0.7861	1	5	5	1	1	5.3931	11	13	11.4865	10.1819	15	23	13	21	5	11	17	23.818	25	5	21.064	11
0.07	0	1	3	0	3	1.39334	3	0.871	0	0	1	0	0	3	0	1	0	0	0	0.7754	1	5	5	1	1	5	11	13	11.0061	11	15	23	13	21	5	11.0047	17	22.995	25	5	21.039	12.198
0.073333	0	1	3	0	3	1	3	0.9823	0	0	1	0	0	3	0	0.2366	0	0	0	0.7647	2.5269	5	5	1	1	5	11	11.9128	9.7243	11	15	22.2043	13	21.1885	5	11.8108	17	23.465	24.5351	5	21	13
0.076667	0	1	2.1134	0	3	2.52688	3	1	0	0	1	0.123	0	3	0	0	0	0	0	0.754	3	5	5	1	1	5	11	11	7.6586	11	15	20.4409	12.599	22.3414	5	13	17	23.941	24.0595	5	21	13
0.08	0	1	2.4839	0	1.5806	3	3	1	0	0	2	0.6283	0	3	0	0	0	0	0	0.8717	3	5	5	1	1	5	11	11	7	11	15	19	11.919	23.4976	5	13	17	24.416	23.3787	5	21.125	13
0.083333	0	1	1.6882	0	1	3	3	1	0	0	3	1	0	4.4624	0	0	0	0	0.55821	1	3	5	5.6136	1	1	5	10.9649	11	7	11	15	18.914	11	25.5055	5	13.0351	16.748	24.892	23	5	21	13
0.086667	0	1	1	0	0.3978	3	3	1	0	0	3	1	0	5	0.5	0	0	0	0.97595	1	3	5	6.4054	1	1	5	10.5147	11.5946	7	11	15	17.1505	11	27.3676	5	13.5946	15.807	25.962	22.7417	5	21	14.317
0.09	0	1	1	0	0	3	3	1	0	0	3	1	0	5.129	1	0	0	0	1	1	3	5	5	1	1	5	9.8432	13	7	11	15	17	11	27.8432	5	15.5405	15.292	28.384	23	5	21	15
0.093333	0	1	1	0	0	3	3	1	0	0	3	1	0	6.5273	1	0	0	0	1	1	4.3978	5	5	1	1	5	10.4846	13	7	11	15	17	11	28.3189	5	17.1657	15.291	30.319	23	5	21	15
0.096667	0	1	1	0	0	3	3	1.5689	0	0	2	1	0	7.5032	1	0	0	0	2.37634	1	5	5	5	1	1	5	11	13	7	10.5676	15	15.8602	11	28.7946	5	17.2054	14.468	30.795	23	5	21	15
0.1	0	1	1	0	0	3	3	1.6452	0	0	1	1	0	8.0323	1	0	0	0	3	1	5	5	5	1	1	5	11.0511	13	7	9	15	15	11	29	5.0511	17.3784	14.362	31.541	22.7297	5	21	15.995
0.103333	0	1	1	0	0	3	3	1.6667	0	0	1	1	0	8.3333	1	0	0	0	3	1	5	5	5	1	1	5.6667	11.7459	13	7	9	15	14.3333	11	28.7966	5.9493	19.2034	14.718	32.816	22.2541	5	21	17
0.106667	0	1	1	0	0	2.62123	3	2.3548	0	0	1	1	0	7.5624	1	0	0.65591	0	3	1	5	5.2703	5	1.1651	1.1651	7	12.2216	13	7	9	15	13.2796	11.105	28.2216	7	19.9435	15	35.443	21.6732	5	21	17
0.11	0	0.7742	1	0	0	1.99896	3	1.7097	0	0	1	1	0	7	2	0.6243	1	0	3	1	5	7	5	2.6973	2.6973	7	12.6973	13	7.2162	9	15	14.1072	11.486	28.5138	7.1835	21	15.203	36.395	20.8165	5	21	17
0.113333	0	0	1	0	0	1	3	1.0645	0	0	1	1	0	7	3	1	1	0	3	1	5	7	5	3	3	7	13	13	9	9.3211	15	13.2114	12.841	26.8519	9	21	15.788	37.173	18.986	5	20.537	17
0.116667	0	0.0343	1	0	0.0343	1	2.4194	1	0	0	1	1	0	5.7527	3	1	1	0	3	1	5	7	5.0351	2.927	2.927	7	12.927	13	9	11	15	13.1563	13	25.7217	9	21	16.52	37.649	18.3514	5	19	17.053
0.12	0	0.6129	1	0	0.6379	1	1.7742	1	0	0	1	1	0	5	3	1	1	0	3	1	5	7	6.148	2.0939	2.0939	8.4839	12.0939	13	9	11	15	13.0645	13	27	9	21	17.634	38.124	17.8757	5	19	18.594
0.123333	0	0.9355	1	0	1	1	1.1492	1.0014	0	0.19786	1	1	0	5	3	1	1	0	3	1	5	7	7	1	1	10.2473	11	13	9	11	15	13.3804	13	27	9	21	18.857	38.6	17.4	5	19	19
0.126667	0	1	1	0	1	1	2.914	1	0	0.70321	1.5936	1	0	5	3	1	1	0	3	1	5	6.9243	7	1	1	11.0217	9.1297	13	9	11	15	13	13	27	9	21	19.995	37.13	17	4.5401	19	19.192
0.13	0	1	0.0968	0	1	1	3	1	0	1	2.5829	1.4171	0	5	4	1	1	0	3	1	6.0114	6.9702	7	1	1	12.3278	9.5514	13	9	11	16.8919	13.9032	14.892	25.1081	9	22.3703	21.57	35.659	17	3.107	19	20.905
0.133333	0	1	0	0	1	1	3	1.1644	0	2	3	1.8556	0	5	5	1	1	0	3	1	7	7	7	1	1	13.5376	10.027	13	9	11	18.8378	14.3523	16.838	25	9	21.973	22.259	36.027	17	3	20.071	21
0.136667	0	1	0	0	1.4516	1.45161	3	1	0	3	3	2.4385	0	4.8076	5	1	1	0	3	1	7	7	8.7838	2.7838	2.7838	14.2043	7.3787	13	7.6598	11	20.7838	13.6759	17	25	9	22.8375	23.128	34.719	17	3	21	21
0.14	0	1	0	0	2.0968	2.09677	3	2.4839	0	3	3.5508	3	0	4.7086	5	2.0968	1	0.5591	3	1	7	7	9	3	3	13.3143	8.711	13	7.0216	11	21	13	17	25	9	23	22.64	33.249	17	3	21.038	21.396
0.143333	0	1	0	0	2.7419	2.74194	4.3763	3	0.5	4	4.0802	3	0	5	5	3	1	1	3	1	8.0753	7	10.6757	3	3	14.828	7.3243	13	7	11	21	13	18.676	25	9.0736	23	22.995	31.398	17	3	22.452	22.786
0.146667	0	1	0.6344	0	3	3	5	3	1	5	4.0588	3	0	5	5	3	1	0.7167	3	1.5294	9	7.8678	11	3	3	15	7	13	7	11	22.6216	13	19	25	9	23	22.412	29.378	17.8678	3	23	23
0.15	0	1	1	0	3	3	5	3	1	5	3.5187	3	0	5	5	3	1	0.6237	3	2.5187	10.0323	7.5946	11	3	3	16.3548	7	13	7.466	11	23	13	20.102	24.534	9	23	20.085	28.534	18.6961	3	23.139	23
0.153333	0	2.0538	1	0	3	3	5	3	1	5	3	3	0	5	5	3	1	0.7742	3.07608	3	12.0108	8.5424	11	4.5135	4.5135	17	7	13	8.5424	11	23	13	20.971	24.8811	9	23	17.787	27.368	19	3	24.884	23
0.156667	0	3	1	0	3	3	5.7936	3	1.4973	5	3	3	0	5	5.49733	3	1	0.9247	3	3	12.8495	9	11	5	5	17	7	14.4595	8.6432	11	23	13	21	25.3568	9	23	16.508	25.897	19	3	27.706	24.348
0.16	0	3	1	0	3	3	6.4381	3	2.4866	5	3	3	0	5	5.97326	3	1	1.0761	3	2.5134	12.7669	10.4054	11	5.8205	5.8205	17.6452	7	15	8.7525	11	24.4054	13	21	25.8324	7.5946	23.8205	15	25.832	17.5946	3	31.267	25.738
0.163333	0	3	1.1415	0	3.7312	3	7.1415	3	3	5	3	4	0	5	6.47594	3	1	1	3	1.5241	13	11	11	6.5757	6.5757	18.7091	7	15	9.4675	11	25	13	21	26.3081	7	24.5757	14.572	24.957	17	3.3385	35.706	27
0.166667	0	3	1.5432	0	4.7419	3	7.5432	3	3	5	3	5	0	5	6.46524	3.4375	1	1	3	1	13	11	11	7	7	19	7	15	10.3733	11	25.1402	13	21	26.7838	8.2973	25	12.604	24.784	17	4.9176	41.353	27
0.17	0	3	2.0968	0	4.0968	3	8.0968	3	3.4545	5	3	5	0	5	5.90909	3.6452	1	1	3	1	13	12.082	12.2432	7	7	18.7419	7.2595	15	11	12.082	26.082	13	22.341	27.1613	9	25	10.636	25.519	17	5	45	27
0.173333	0.5814	3.3163	1.768	0	3.768	3	7.768	3	4.4439	5	3	5	0	5	5.8877	3.3441	1	1	3	1	13	12.702	13	7	7	18.8187	8.4872	15	12.1892	12.702	26.2649	13	23	28.4872	9	25	8.668	26.47	17	5.0785	47.378	27.745
0.176667	1	5	2.8356	0	5	3	8.8356	3	5	5	3	5	0	5	5.43316	3.043	1	1	3	1	13	13	13	7	7	19	9	15	13	13	26.4764	14.4624	23	29	10.1351	25	7	27.87	17	6.6537	50.344	28.993
0.18	1	5	3	0	5	3	9	3	5	5	3	5	0	5	5	3	1	1	3	1	13	13	14.0811	6.0884	6.0884	19	9	15	13	13	27.1695	15	23.912	29	11.9116	25	7	28.686	17	7	50.361	29.329
0.183333	1	5	2.9362	0	5	3.08602	9	3	5	5	3	5	0	5	5	3	1	1	3	1	13	11.973	15	5	5	18.957	9	15	13	13.9438	28.027	16.0323	25.083	30.027	14.027	25	7	29.324	18.027	7	51	29.471
0.186667	1.73553	5	1.0201	0	4.871	4.85085	8.871	3	5	5	3	5	0	5	5	3	1	1	3	1	13	11	15	5.6627	5.6627	18.3831	9	15	13	14.6725	29.6627	18.3696	26.301	31	15	25	7	30.938	19.973	7	51	30.622
0.19	3	5	1	0.5734	4.2258	4.95005	8.2258	3	5	5	3	5	0	5	5	3	1	1	3	1	13	11	15	6.3981	6.3981	19.0166	9.9189	15.9189	13	15	30.8054	19.5161	27.407	31.4073	15.9189	25.9189	7	33.032	21	7	51	30.367
0.193333	3	5	1	0.9161	3.5806	5	7.5806	3	5	5	3	5	0.5	5	5	3.2023	1	1.7742	3	1	12.4496	11	15.6872	7.1776	7.1776	19.2796	11.8649	17.8649	13	15	31.4108	21.2796	28.785	32.098	17.8649	27	7	36.319	21	7.3603	51	31.642
0.196667	3	5.0645	1	1	3	5	7	3	4	5	3	5.631	1	5	5	3.8813	1	3	3	1.631	11.1501	11	17	7.8108	7.8108	21	13.8108	19.8108	13	15	31.8108	23.086	31.811	33.8108	20.6216	27.7845	7.107	40.686	21.8108	9	51	33
0.2	3.4186	6.7086	1	1	3	5	7.999	3	3	5	3	6.2834	1	5	5	5	1	3	2.97711	2.6417	11	11.5522	17	9.5522	9.5522	20.2258	15.7568	21.7568	13	15	33.7568	25.9136	33.757	35.2045	23.7568	28.664	9.13	45.811	23.5522	9	51	33
0.203333	5	7	1	1	3	5	7.6452	3	3	5	3	6.3048	1	5.6882	5	5.5624	1	3	2.63441	3	11	11.9838	17	10.3408	10.3408	20.63	17	23.6913	13	15	35.7027	26.8495	35.703	36.7189	25	29	11.043	51.422	24.3408	10.4225	51.813	35.235
0.206667	5	7	1	1	3	5	7	3	3	5	3	6.6631	1	7	5	6.3333	1	3	2.33333	3	11	11.5081	17.4839	11.6486	11.6486	21	17.6486	24.5001	13	15	37	29.2222	37.649	38.6567	25.8134	29	13.004	55.789	25.6486	11	53.406	37.29
0.21	5	7.3954	1	1	2.3548	5	7	3	3	5	4	7	1	7	5	6.3444	1.64516	3	2.03226	3	11	11.6174	18.9772	13.5946	13.5946	21	19.5946	25.627	13	15	37	30.4839	39	39	27.627	29	14.115	60.459	27	11.2301	56.187	40.246
0.213333	5	8.2903	1	1	1.3129	5	7	3	3	5	5	7.6845	1	7	5	7.6237	3	3.6452	1.73118	3	11.6237	13	19	15.1198	15.1198	21	21.5405	27.0973	13.5405	15.4432	37.5405	33.0391	39	39	29.6378	29.864	14.483	65.524	27	12.7219	58.968	41.984
0.216667	5	8.9681	1	1	1	5	7	3.0326	3	5	5	8.3904	1	7	5	9.1295	3	5	1.43011	3	13	13	19	16.4054	16.4054	21	23	28.5676	15	16.1819	39	36.2473	39.263	39	32.5676	31	14.993	70.378	27.4865	14.1551	61.453	44.529
0.22	6.86047	9	1	1.2622	1.2622	4.41935	7	3.641	3	5	5	8.7059	1	7	5	9.6722	3	5	1.12903	3	13	13	19	18.3946	18.3946	21.3871	23	30.0378	15.3015	17	39	38.9355	39.907	39	34.0378	31	16.894	76.259	29	15.5882	62.765	47.353
0.223333	7	9.7957	1	2.5338	2.5338	3.46618	7	4.2619	3	6	5.7166	9	0.8583	7	5	11	3	5.5432	1.51104	3	13	13	19	19.2732	19.2732	23	23	31.1297	17.2486	17.3538	39	39.8579	41.025	39	35.1297	31	18.85	81.005	29	18.1765	64.733	49.021
0.226667	7	11	1	3	3	3	7	5	3	7	6.7273	9	0.7273	7	5	11	3.53763	7.0481	2.65406	3	13	13.0561	19	21.0561	21.0561	22.9852	23.3459	30.6541	19.0561	19	39	42.4987	41	39.3459	35.0345	31.6142	20.818	86.995	29	20.4545	66.545	51
0.23	8.5814	11	1.9469	3	3.1498	3	7	5	3	7	7	9	0.369	7	5	11.5161	5	7.8836	3	3	13	13.9809	19.2703	21.9809	21.9809	23	23.9809	30.4486	19.8216	19	39.111	44.4693	41.159	39.8216	37	33	22.786	91.362	29.2703	21.8592	67.936	53.824
0.233333	9	11	3	3	4.3597	3	7	5	3	8	7.7487	9	0	7	5	13	5	9.5161	3	3.7487	13	15.2162	21.1402	23	23	23	25.1402	31.7027	20.3733	19.2162	40.3733	46.2043	41.843	40.4375	37.076	33.2162	23	95.297	31.2162	24.6471	70.332	56.647
0.236667	9	11	3	3	5.3302	3	6.6698	5	3	9	8.7594	9	0.1203	7.1475	5	13	5	11.2659	3	4.7594	13	17	22.9535	23	23	23	26.9351	31.3892	21	21	41	47.0215	43.018	42.5644	37.3708	35.1622	23	95.773	33.1622	27.4706	71.767	60.187
0.24	9	10.9417	3.6514	3	7	3	5	5	3.7701	9	9.7701	9	0.615	7.3226	5	13	5	12.3763	3	5	13.4516	17.1215	25.3243	23.2486	23.2486	24.0968	29.1081	32.5027	21	21	41.3433	47.8387	42.751	43.3568	39	36.7648	26.432	96.592	34.8595	30.3576	74.257	63.053
0.243333	9	9.8352	5	3	7	3	5	5	4.5615	9	10.7807	9.7807	1	7.0215	5	13	5	13.129	3	5	15	19.7784	31.1081	23.7784	23.7784	26.8065	31.0541	31.5905	21.0541	21	43	47.9247	42.276	45.7243	39	37.0541	28.658	98.724	36.2757	34.7709	76.995	63.749
0.246667	7.88372	9	5	3	7	3	5	5	4.7914	9	11.2086	10.7914	1	7.3515	5	13	5.4086	14.9831	3	5	15.0571	22.2	35	26.2	26.2	29.5161	33	33	23	21	43	46.5001	41.8	46.2	39	39	30.626	99.2	35.8	37.9412	80.77	64.888
0.25	7	9	5	3	7.3746	3	5	5	5	9	12.1979	11	2	8.4194	5	13	7	15.4086	3	5	15.8554	24.9372	42.7838	28.6216	28.6216	32.2258	36.5763	31.3696	23	22.9459	43	44.1571	42.955	50.5676	40.9459	40.9459	32.594	99.676	38.9007	40.4866	87.323	66
0.253333	7	9	5	3	8.0323	3	5	6.828	5	9	13	11	3.1872	8.2795	5	13	7	17.3871	3	6	17.3656	26.8919	46.6324	31.0432	31.0432	34.9149	38.8919	32.8919	23	23	44.9001	44.9785	42.849	53.1946	41	42.8919	35.937	102.043	40.7405	42.8396	93.043	65.08
0.256667	7	7.2796	5	3	7.2345	3	5	7	5	9	13	11	4.1765	9	5	13	7	19	3.14059	7	19.2035	28.8378	51.8865	35.8789	35.8789	35.7677	40.8378	33	26.6757	23	45.5762	42.3548	42.949	56.0919	42.8378	44.8378	40.149	105.727	42.2108	47.2837	99.412	64.789
0.26	7	7	5	3	7.3226	4.35276	5	7	5.8342	9	13	11	5	9.3226	5	13	7	19	3.75546	7	20.5671	30.7838	55.4649	40.773	40.773	38.5047	43.7673	33	28.7838	23	46.903	39.6452	43	58.9892	43	45	45.966	108.767	42.8808	49.4492	105.144	64.013
0.263333	6.34884	7	5	3	7.9677	4.76067	5	8.5054	6.8449	9	13	11	5	11	5	13	7	18.6774	5	8	21	32.7297	60.2462	43.8865	43.8865	41.0645	44.943	33	30.7297	24.7297	47	39	43	61.8865	46.0948	46.7297	52.835	111.673	44.3651	52.0588	112.096	61.812
0.266667	5	7	5	3	7.4856	5	5	9	7	9	13	11	5	11	5	13	7.01202	16.6989	5	9	21.3656	34.6757	65.1351	50.0898	50.0898	43.7742	46.7297	34.6304	32.6757	25	48.6844	39	43.054	63.0811	48.6757	48.6757	60.682	115.351	45	55.7111	116.551	60.348
0.27	5	7	5	3	7.2581	4.74194	5	9	7.8663	9	13	12	5	11	5	13	7.59521	14.8065	5	9	23.6452	38.2432	70.3351	55.2025	55.2025	46.4839	50.3435	34.8998	34.6216	25	50.6216	38.4318	43.1	63.7946	51.0511	52.2432	66.277	119.243	46.1921	58.2406	120.452	58.888
0.273333	5	7	5	4.1828	8.5519	4.09677	5	10.1828	8.754	9	13	13	5	11	5	13.0814	9	13.3871	5	9	25.9247	40.5676	77.2649	61.3195	61.3195	48.5914	52.5676	35.7795	37.3556	26.5676	52.5676	38.5914	43	63.7201	53.573	56.1351	73.239	124.703	46.7826	61.0107	122.043	55.963
0.276667	5	7	5	5	9	3.45161	5	11	8.8877	8	13	13	5	10.8936	5	13.9892	9	13.4516	4.78495	9	28.0956	41	84.573	67.5658	67.5658	49.5376	53	35.5189	40.3873	28.5135	54.5135	39	43	62.7874	57.5081	60.027	80.524	128.27	47.3927	62.4011	123.462	54.048
0.28	5	7	5	5	9	3	5	11.9677	9.8984	7	13	13	5	9.641	5	14.359	9	11.7742	3	9	29.5806	42.4595	91.8811	72.8324	72.8324	50.3881	53	36.4711	42.4595	29.0316	55.0316	38.9667	43	61.4973	58.9568	62.4595	86.236	131.95	48.5027	62.7673	124.897	52.767
0.283333	5	7	5.8602	5.8602	9	3.49948	5	13	10.8182	7	13	13	4.0909	9	6	15.1369	9	10.1655	3	9.9091	30.0459	44.1015	96.3784	75.9664	75.9664	49.5145	53	36.8714	44.4054	30.4054	57.9394	39	45.811	61.6486	60.9898	63.7027	92.727	136.784	48.5676	63.0909	124.909	53.182
0.286667	5	7	7.7527	7	9.7527	4.07457	5	13	9.9198	7	12.0802	14	3.1604	9	7	16.9006	9	8.828	3	10.8396	28.8925	44.7055	98.4432	76.9081	76.9081	49.2368	51.6486	37	46.3514	31	60.3514	39	48.351	62.0554	60.704	64.6136	99.701	140.795	49.4432	63.0266	124.904	54.572
0.29	5	7	9.6035	7	11	5	5	13	9	7	11.0695	15	4.0695	9	7	17.0125	9	7	3.12903	10.9305	29.052	44.1024	98.6162	76.9841	76.9841	49.0937	49.7027	37	48.2973	32.2973	61	38.9063	52.892	62.3838	59.0865	64.4862	109.091	141.616	50.9135	63.4813	125.951	56.292
0.293333	5	7	10.4339	7	11	5	5	13	9	6.05882	11	15	5	8.9734	7	17.4946	9	7.1811	5	11	26.8925	43.1405	95.6541	75.2324	75.2324	49	47.7568	37	50.2432	33.0874	62.2432	39	59.973	61.7036	57.6162	64	119.988	141.141	52.4711	63.9516	127.491	59.374
0.296667	5	7	11	7	11.4301	5	5	13	8	5.04813	11	15	5	8.2043	7	17.7957	8.91398	7	5	11	25	42.8007	90.4324	70.7676	70.7676	49	44.6216	38.3885	51	35.3784	62.6649	38.7849	67.361	60.1459	55.9467	64.1359	131.397	138.486	53.8541	63.9005	128.191	62.095
0.3	5	7	11	7	13	5	5	13	6	5	11	15	5	7.9032	7	18.0968	7	7	5	11	25	41.5142	83.4595	66.5405	66.5405	49	41.8649	40.9459	51	38.1351	62.9869	37.5411	75.351	59.3506	53.8649	63.4324	141.706	134.27	56.4595	63.7869	129.972	67.163
0.303333	5	7	11	7	13	5	5	13	5	5	11	15	6	7.6022	7.02674	18.4108	6.95699	7.0291	5	11	24.957	40.3046	76.7568	62.5838	62.5838	49.4477	39.9189	44.4487	51	38.3046	64.0901	36.4448	82.53	59	51.9189	61.9189	149.567	129.011	58.7946	64	131.828	73.989
0.306667	5	7	11	7.1075	13	5	5	13	5	5	11	15	7.016	7.3011	8.01604	19.0183	5	7.6322	5	11	23	39.2378	70.9189	59.7351	59.7351	50.0709	36.9459	47.7892	51	38.1427	66.2919	35	89.87	59	51	60.8779	154.164	123.279	60.2649	64	134.644	79.594
0.31	5	7	11	9	13	5	5	13	4	5	11	15	8.0107	7	9	21	5	9	5	11	23	39	65.5676	57.0541	57.0541	51	34.027	52.2789	51	39.973	68.613	35	99.838	59.1221	50.027	61	153.329	117.816	61.4973	63.3583	137.524	86.481
0.313333	4.26988	7.6452	11	9	13	6.92716	5	13	3.0053	4.98931	10	15	9	8.9785	8.99465	21.2978	5	9	5	11	23	39	61.1622	53.1622	53.1622	50.8881	33	57.5513	51	41	70.2054	32.2903	111.514	59	49	61	147.599	113.449	62.1963	62.2834	140.497	94.888
0.316667	3.60357	8.2903	9.2151	10.1516	13	8.15158	5	13	3	4.96791	9	15.984	10	9	9	21.6021	5	8.9968	5	11	23	39.3506	57.2703	50.1351	50.1351	51	32.1351	61.6618	51	41	71.1614	31.1075	122.324	59	49.8649	60.6494	139.845	109.081	63.6888	60.6214	143.278	104.663
0.32	3.02163	8.9355	9	10.9896	13	8.98959	5	13	3	3.97326	9	16.9733	12	9	10	23.8387	3.06452	9	5	11	23	40.1459	53.3784	48.1892	48.1892	52.2903	30.1892	66.1969	51	41	71.3452	31	130.027	58.3251	51	59.9899	131.125	103.903	64.6703	57.5264	144.797	114.438
0.323333	3	9.1249	9	11	13	10.5699	6.5699	12.4194	3	3	8	17	13	9	11	24.9658	3	8.1259	5	11	24.914	41.7568	50.3838	46.1027	46.1027	54.0538	29	73.2549	51	41	71.7189	31	132.859	56.1027	51	59	122.057	99.19	63.7892	56.5599	146.316	122.332
0.326667	3	9	9	11.8963	13	11	7	11.7742	3	3	7	17	13	7.1075	11	26.8925	3	7.0342	5	11	23.5756	43.7027	49.6162	43.6811	43.6811	55.8172	29	81.427	51	41	70.7676	31	131.087	53.1949	51.2165	58.5138	113.786	95.978	63.0757	55	146.936	128.193
0.33	3	9	9	12.871	13	11	7	11.129	2.0588	3	7	18	13	7	11	28.871	3	7	5	11	23.1935	45.6486	50.0919	41.9081	41.9081	57.5806	29	89.6865	51.6486	41	69.1676	31	126.655	49.7027	52.0919	58.0919	105.804	91.316	62.3622	55	145.588	130.235
0.333333	3	10.4416	9	13	13	11	8.2473	10.6781	1.139	3	7	19	12	7	11	32.6076	3	7	5	11	23	47.5946	51.1622	41.4324	41.4324	59	29	96.1622	53.5946	41.466	66.2703	31	118.865	46.4054	52.5676	58.1015	95.377	86.939	61.6486	55	144.241	129.027
0.336667	3	12.1398	9	14.1398	13	9.86022	9	9.8387	2.0802	3	7	19	10.9198	7	11	32.9649	3	7	5	11	23	49.5405	53.5955	41.5289	41.5289	59	29	98.5838	55	43	63.7023	31	107.254	43.8757	53.0316	56.4595	84.877	82.876	60.3847	53.8235	140.968	124.898
0.34	3	13	10.0323	15.9324	13	9	9	9.1935	3	3	7	19	9.9091	7	11	34.8064	3	7	5	11	24.1655	51	56.3981	42.4811	42.4811	59.0333	29.4865	100.032	55.4865	43	61.9946	31	97.535	39.9946	52.6397	54.5135	75.747	78.508	57.9946	51	135.364	117.818
0.343333	3.63926	13	11	17	13	9	10.1675	8.5484	3	3	7	19	8	7	10	35	3	7	5	11	21.3214	51	57.9946	42.0054	42.0054	59	31	98.1297	57.4324	43	59.1405	31	89.708	37.3556	51.5622	53	67.567	74.573	55.573	49.385	130.247	108.554
0.346667	5	12.6309	11	17	13	8.1828	11	8.3514	3	3	7	18	6.8877	7	9	35	3	7	5	11	21	51	58.4703	41.5297	41.5297	56.2043	31	93.9568	59	43.3784	55.1514	31	83.294	34.6216	50.0919	53	61.011	72.151	53.1514	47.9519	126.203	98.774
0.35	5	12.1238	11.0916	17	13	7	11	9	2.123	3.87701	7	17	6.754	7	9	35	3	7	3.59521	11	19.2581	51	58.9372	40.7297	40.7297	52.6774	31	86.6487	59	45.3156	52.7385	31	77.027	32.6757	48.9459	52.6757	56.369	69.73	50.7297	46.0426	122.032	91.07
0.353333	5	11.2706	11	16.3979	13	7	11.3871	9	1.2674	4.73262	7	16	5.8663	7	8	33.2796	3	7	3.01202	11	19	50.7297	58.8811	38.7297	38.7297	50.0753	31	80.0324	59	47.2703	50.1568	31	70.104	30.0948	49.1514	51.1514	55	66.702	48.5784	44.4328	117.802	82.652
0.356667	5	10.7607	11	14.5054	13	7	12.0323	9	2.1444	4.71123	7	15	5	7	7	33	3	7	3	11	17.086	49	55.4649	37	37	48.3118	31.2162	75.1459	58.8808	49	48.9892	31.259	61.73	26.7838	47.5841	49.6811	55	63.179	48.1997	43.6524	111.321	76.342
0.36	5	10.6774	11	13	13	6.67534	12.3528	9	3	4.68984	7	14.8449	4	7	6	31.3226	3	8.6989	3	11	15.2393	48.8378	52.2108	36.8378	36.8378	46.7419	33	70.3103	58.2108	49.1113	45.9297	31.4516	52.928	24.6757	44.9492	48.2108	55	59.465	48.7265	42.1215	105.519	70.738
0.363333	5	10.7655	10.7204	12.7204	12.9549	5	11	8.4429	3	4.66845	7	14.6684	3	7	5	31	3	9	3	11	14.3234	47	50.6324	34.9001	34.9001	45.8022	33	65.6783	56.7405	50.8568	41.1946	33	44.676	20.7838	44.8405	46.6406	55	57.143	45.1432	40.8341	101.562	65.217
0.366667	5	9.8845	8.828	10.9168	11.9435	5	10.828	7	3	4.82353	7	13.8235	3	7	5	29.3656	4.63441	9	3	11	13.1612	46.9459	47.2703	33.3156	33.3156	43.043	33	63.0584	54.9459	51	39.0453	32.914	38.946	16.9459	45.2703	43.3243	54.557	56.622	44.9912	39.1869	99.765	61.377
0.37	5	8.9355	7	9.3746	11	5	8.9355	7.0125	3	5	7	13	2.8128	7	5	29	5	9	3	11	12.5317	45	45.8	33	33	41.2581	33	59.8	53	51	40.2	31.1249	37	15	43.8	43.8	52.375	54.2	44.2	38.6684	97.005	56.356
0.373333	5	7.043	7	8.7475	10.7475	5	7.2955	7	3	5	7	12.8021	1.7032	7	5	29	5	9	3	11	11.3515	43.0541	43.0885	33	33	39.4946	33.7047	54.4378	53	49.0541	39.7243	31	34.349	15	42.3297	42.3297	51	49.832	43.7243	37.2781	92.834	52.765
0.376667	5	5.1505	7	6.2473	10.0968	5	7.9032	7	3	5	7	11.7914	0.7914	7	5	27.4301	5	9	4.57452	11	9.4255	43	43	31.1081	31.1081	37.049	34.9053	49.0757	51.1081	49	37.1215	28.8065	34.751	13.1081	40.8595	40.8595	50.626	47.357	43.2486	35.8877	89.775	48.829
0.38	5	5	7	5.4516	9.0583	5	7.1998	7	3	5	6.7807	11	0.3904	7	5	27	5	9	5	11	7.4516	41.1438	43	31.227	31.227	35.9053	34.9816	45.5513	49.1622	49	35.1438	26.0968	33.162	11.1622	39.3708	39.1622	48.658	44.935	42.7914	35	87.872	46.497
0.383333	5	5	5.5238	4.8065	7.3302	5	5.5238	7	3	5	6.5401	11	0	6.5239	5	27	5	9	5	11	7	41.6267	41.2162	31.7027	31.7027	35.0215	35	42.1351	47.2162	47.2162	34.3733	24.6749	31.843	11	37.9189	39	46.742	42.514	41.1402	35	85.903	45.107
0.386667	5	3.4731	5.1984	3.2747	7	5	5.1984	7	3	4.75936	6.5187	10.7594	0	5.2659	5	27	5	9	5	11	7	42.1784	41	32.1784	32.1784	34.2043	35	38.7189	45.2703	47	32.0919	22.6113	31.159	11	37.1592	35.5405	44.997	40.092	39.2703	33.7166	84.396	42.345
0.39	6.11628	3	5	3	5.9469	4.63371	5	7	3	4.49733	6.4973	10.4973	0	5	5	27	4.09053	9.8093	3.51613	10	6.0905	42.9439	41	32.6541	32.6541	32.6774	35.2898	36.9784	43.3243	45.6142	31.0561	20.6774	31	11	35.3243	33.3243	44.622	37.67	37.6142	32.3262	81.658	40.326
0.393333	7	3	5	3	5	3.68817	5.129	7	3	4.47594	6.4759	9.738	0	5	5	27	3.47312	10.6837	3	9	5.1272	44.6216	41	33.0245	33.0245	31	35	33.7568	43	45	30.8948	18.8428	29.378	11	33.3784	31.3784	44.052	35.354	35.3784	30.9358	78.92	38.936
0.396667	7	2.5338	5	3	5	3	5.7742	7	3	4.45455	5.7273	9	0	5	5	26.8761	3.17204	11.3459	3	9	5	47.0421	41	33	33	31.6021	35	31.4324	41.4324	45	28.827	15.2558	27.432	11	31.4324	31	41.826	33.432	33.4324	29.9421	76.579	37.545
0.4	7.60357	1.5806	5	3	5	3	6.7378	7	3	4.43316	5	9	0	3.5432	5	25.6722	3	11.172	3	9	5	48.0811	41	32.3046	32.3046	31.2997	33.4865	31	40.3046	45	26.4054	13.3871	27	12.5135	29.4865	29.4865	40.85	29.973	32.1819	30.1427	77.121	37
0.403333	7.83721	1	5	3	4.0108	3	8.0538	7	3	4.41176	5	9.7059	0	3	5	25.4301	3	12.3278	3	8	4.6994	48.5568	41	32.5568	32.5568	29.6237	32.6766	31	39.0973	43.864	25.1198	11.6237	25.541	14.4595	29	29	38.882	29	31.1198	29	77.412	37
0.406667	7.808	1	4.4311	3	3	2.43115	10.2785	7	3	4.39037	5	10.3904	0	3	5	25.228	3	12.8705	3	7	4.2688	46.212	39.585	31.6174	31.6174	27.8602	31.5946	29.5946	37.5946	42.9772	24.9676	9.8602	25	15	27.5946	29	37	27.562	30.9772	29	77.313	37
0.41	8.17361	1	4.3548	3	3	1.83038	11	7	2.6845	4.36898	5	10.6845	0	3	4.31551	25	3	13.8732	3	6.6845	3.3122	45.1648	38.6567	31.1648	31.1648	26.0968	29.6486	27.6486	35.6486	42.4919	23.4839	8.0968	25	15	25.6486	29	36.947	25.141	30.4919	29.1368	75.722	34.831
0.413333	7	1	4.3333	3	3	1	11	7	2.3476	4.34759	5	11	0.5	3	3.3262	23.6667	3	14.667	3	5.6738	3	42.4054	37.357	31	31	24.3333	29	26.3619	33.7027	42.0162	23	6.3333	25	16.2973	23.7027	29	34.979	23.357	29.357	29	73.941	33
0.416667	7	1	3	2.3548	3	1	11.6452	7.1804	1.6631	4.3262	4.6631	11	1	3	3	23	3	15	3	5	3	39.7568	35.7568	31	31	23	27.7568	25.2045	31.7568	41.5405	22.0928	5	25.907	17	23	29	33.011	23	29	29	69.798	31.972
0.42	6.56084	1	3	1.5494	3	1	11.999	8.2903	1	4.30481	4.3048	11.6524	1	3	3	23	3	15.2398	3	5	3	39	35	31	31	22.8065	25.8494	24.9614	29.8108	41.0649	21.0263	5	26.974	18.1892	23	29	31.043	23	29	28.4225	65.369	30.422
0.423333	4.81395	1.0111	3	1	3	0.82796	10.9889	8.9466	1	4.28342	4.2834	12.2834	1	3	3	21.8813	3	16.3548	3	5	3	37.8649	33.6872	31	31	21.043	25	23.8649	27.8649	41	21.4108	5	28.135	20.1351	23	28.8224	29.075	21.687	29	27	60.393	29
0.426667	3	1	3	1	3	0	10.8321	9	1	4.26203	3.631	12.631	2	3	3	21.2023	2.6647	16.7634	3	5	3	36.5208	31.9189	29.9189	29.9189	20.2415	25	23	25.9189	39.9189	21.8865	5	29	21	23	29	27.107	21	29	27	56.121	29
0.43	3	1	3	1	3	0	10.1467	9	1	4.24064	3	13	3	3	3	20.2882	1.44953	16.4624	3	5	3	35.6378	31	29	29	19.5161	25	23	25	39	22.3622	5	29	21	21.973	29	27	21	29	26.123	50.529	27.36
0.433333	2.42347	1	3	1	3	0	8.9785	9	1	3.60963	3	13	3	3	3	19.4535	1	16.1613	3	4.6096	3.518	35.1622	30.027	29	29	17.7527	25	23.8941	25	39	21.9438	5	29	21	21	29	25.171	21.079	28.027	24.6898	45.941	27
0.436667	1.7907	1	3	1	3	0	7.086	9.5161	1	3	3	13	3	4.1828	3	17.8172	0.57394	14.6559	3	4.1979	4.4113	34.6865	29	29	29	17	25	25.144	24.0811	38.0811	21	4.9783	29	21	21	29	25	21	27.1695	23.2567	43.118	26.861
0.44	1.02596	1	3	1	3	0	5.1935	10.9188	1	3	3	13	2	5	3	17	0.12903	13.2285	3	3.5882	5	35.0757	28.1351	29	29	16.2258	25	25.7892	23	37	21	4.2258	28.476	20.1351	21	29	23.235	21	27	21.8235	40.294	25.194
0.443333	1	1	1.3011	1	3	0	3.3011	11	1	3	2.5775	13	1	4.957	3	17.0185	0	11.8387	3	3	5	35.7351	26.1892	29	29	14.4624	25	26.5629	23	37	21	3	28.265	19	21	29.298	21.338	20.487	27	21	38.08	24.39
0.446667	0.23256	1	1.0923	1	3	0	3	11	1	3	1.5668	13	1	4.6559	2	17	0	9.8602	3	2.5668	5	36.0162	25	29.7568	29.7568	12.6989	25	27.7568	22.2432	37	21	3	28.082	19	21	29.918	21.439	19.259	26.2432	21	36.647	23
0.45	0	1	1	1	3	0	3	11	1	3	1	13	1	4.3548	1	16.257	0	7.8817	3	1.5561	5	36.7838	25	31	31	10.9355	24.7838	29	21.1402	37.076	21	3	26.297	18.0811	21	30.8598	20.127	19.627	25.1402	21	33.824	23
0.453333	0	1.1776	1	1	1.8012	0	3	11	0.7273	3	0.7727	13	1	4.5625	1	15.4375	0.28327	7	3	1	5	36.3081	25	31	31	9.172	23.8839	29	21	38.7648	20.5757	3.0592	25	15.8839	21	30.5757	19.209	20.308	24.5757	19.4959	32.091	23
0.456667	0	1	1	2.0232	1	0	3	11.2456	0.2326	2.53476	0.5348	13	0.5	5	1	15	0.37634	7	2.60342	1	5	35.8324	25	31	31	7.4086	23	29	21	41.3471	19.8205	3	24.653	14.4054	21	29.8205	17.396	20.18	23.8205	19	30.519	22.519
0.46	0	1	1	2.5671	1	0	3	12.5942	0	1.52406	0.262	13	0	5	0.73797	14.7669	0.10926	5.9462	2.54839	0.762	5	35.3568	25	30.4595	30.4595	7	22.5559	28.4595	21	43.1838	19	3	23.357	13	21	29	17	21	23	19	29.128	21.128
0.463333	0	0.5581	1	3	1	0	3	13	0	1	0	12.5134	0	5	0.24332	13.9148	0	4.2008	2.84946	0.2567	5	34.3946	24.5135	28.6324	28.6324	7	20.9711	26.5135	21	46.063	19.09	3	23	13	20.8811	28.5135	17	20.514	23	17.738	29	21
0.466667	0	0	1	1.8838	1	0	3	13	0	1	0	12.0053	0	5	0	12.0108	0	3.0745	3	0	5	31.973	23	27.1622	27.1622	6.1183	20.1015	24.5676	21	49.8649	19	3	22.568	12.5676	20.534	26.439	17	19	22.6961	17	28.348	21
0.47	0	0	1	1	1	0	3	13	0	0.74599	0	11.492	0	5	0	11	0	3	2.25078	0	4.0323	29.5514	22.8241	25.8678	25.8678	5	18.6216	23	21	53.3784	18.8241	3	20.798	11	21	23.7538	17	19	21.8678	17.0749	27.073	20.884
0.473333	0	0	1	1	1	0	3	13	0	0.24064	0	11	0	5	0	11	0	3	1.75269	0	3	27.3804	22.5459	25	25	5	16.7493	23	20.6757	55.575	18.2953	3	19.38	11	21	23	17.512	19	21	18.508	27.427	19.139
0.476667	0	0	1	1	0.871	0	3	12.3763	0	0	0	10	0	5	0	10.0753	0	3	2.05376	0	3	26.7297	22.7297	24.7327	24.7327	5	15.0187	23	19	59	17.0216	3	18.978	11	20.9813	22.7297	18.516	18.711	21	18.1765	27.941	19
0.48	0	0	0.7419	1	0.5484	0	2.4839	11	0	0	0.2299	9	0.2299	5	0	9	0	3	2.35484	0	3	24.7838	21	23.4435	23.4435	5	15	22.7838	19	58.7838	17.4435	3.2497	18.286	11	21	20.7838	18.996	16.784	21	17.3743	29	19
0.483333	0	0	0	1	0.2258	0	1	11	0	0	0.4492	8	0.7246	5.8817	0	8.1183	0	2.0968	2.65591	0	3	22.8378	20.8378	23	23	3.3011	15	21	19	57	17	4.8802	15.865	11.1622	21	18.8378	18.883	15	21	18.8075	29	19
0.486667	0	0	0	1	0	0	1	11	0	0	0.4385	7	1	7	0	7	0	1	2.95699	0	3	20.8919	18.9702	23	23	3	14.8919	21	19	56.7838	17	5	13.551	13	21.0298	16.8919	19	15.108	21	19	29	17.759
0.49	0	0	0	1	0.0562	0	0.9594	11	0	0	0.4278	7	1	7.1082	0	6.2695	0	1.8602	3	0	3	19	18.9243	23	23	3	13	21	19	52.8919	17	5	13.022	13	21.1277	15	19	17	21.052	19	29	17
0.493333	0	0	0	1.0222	0.29	0	0.247	10.914	0	0	0.4171	7	1	7.5591	0	5.5591	0	2.7419	3	0	3	19	19	23	23	3	13	21	19	49	17	5.0213	11	13	22.6	14.6	19	17	23	19	29	17
0.496667	0	0	0	1	0.9892	0	0	9.0201	0	0	0.4064	7	1	7.8602	0	5.518	0	2.6693	3	0	3	17.0541	17.0541	23	23	3	13	21	17.0541	45.1081	17	5.617	11	13	22.1243	14.1243	19.13	17	23	19	29	17
0.5	0	0	0	2.871	1	0	0	8.2758	0	0	0.3957	7	1	8.1613	0	5	0	3	2.22581	0	3	17	17	24.8919	24.8919	3	13	22.2783	17	43.1081	17	5	11	13	22.927	13.0351	19	17	23	19	29.973	17
0.503333	0	0	0	3	2.7634	0	0	7.0687	0	0	0.385	7	1	8.4624	0	5	0	3	1	0	3	17	16.8411	26.6789	26.6789	3	13	22.986	17	39.3243	17	5	11	13	23	13.1589	19	18.838	23	19	31	16.594
0.506667	0	0	0	3	3	0	0	6.9466	0.1872	0	0.3743	7	1	8.7634	0	4.2688	0	3	1	0	3	17	17	28.7838	28.7838	3	13	23.3027	18.8165	37.2162	17	5	9.216	11.1835	23	14.5138	19	19	23	19	31	15.053
0.51	0	0	0	3	3	0	0	6.2903	0.1818	0	0.3636	6	2	9	0	3	0	3	1	0	3	17	17	29	29	3	13	23.7784	19	35.2703	17	5	9	9.2703	23	14.2216	20.091	19	21.2703	17.7273	31	15
0.513333	0	0	0	3	3	0	0	5.1804	0	0	0.3529	5	3	9	0	3	0	3	1	0	3	17	17	29	29	3	13	24.2541	20.6757	33.3243	18.6757	5	9	9	23	13.7459	21	19	21	16.2941	31	15
0.516667	0	0	0	3	4.3333	0	0	5	0	0	0.3422	5	3	9	0	3	0	3	0.66667	0	3	17	17	29	29	3	13	23.3272	21	31.3784	19	3.6667	9	9	23	13.2703	21	19	21	14.861	31	15
0.52	0	0	0	4.2258	5	0	0	5	0	0	0.3316	5	3	9	0	2.3548	0	3.6667	0	0	3	17	17	29.0444	29.0444	3	11.4324	21.6378	21	31	19	3	9.205	7.4324	21.388	11.388	21	19	21	13.4278	31	15
0.523333	0	0	0	5	5	0	0	5	0	0	0.6604	5	3	9	0	1	0	5	0	0	3	17	17	29	29	3	11	20.1676	21	31	20.5135	3	9.681	5.4865	19.4865	10.4846	21.963	19	21.9981	10.9893	31	15
0.526667	0	0	0	5	6.0108	0	0	5	0	0	1	5	3	9	0	1	0	5	0	0	3	17	15.5405	28.1559	28.1559	3	11	19.3126	21	31	22.4595	3	10.772	5	18.1559	9.8432	23	19	22.6874	9	31	14.561
0.53	0	0	0	5	6.6816	0	0	5	0	0	1	5	3	9	0	1	0	5	0	0	3	17	15	27.1093	27.1093	3	11	19	21	32.4054	24.1471	3	11	3.5946	18.5147	9.3676	23.898	17.595	23	9	31	13.128
0.533333	0	0	0	5	7	0	0	5	0	0	1	5	3	9	0	1	0	5.0375	0	0	2.828	17.1081	15.0351	27	27	3	11	19.0351	21	32.8919	24.8919	3	11.073	3	17.6136	9	25	17	22.8919	9	31	13
0.536667	0	0	0	5	7.0444	0	0	5	0	0	1	5	4	9	0	1	0	5	0	0	2.5269	17.5838	15	25.7027	25.7027	3	10.6213	17.7027	21	32.4162	24.7949	3	11.584	3	15.7027	9.9186	25	15.703	22.4162	8.262	31	13
0.54	0	0	0	4.4839	7	0	0	5	0	0	1	5	5	9	0	1	0.25806	5	0	0	2.2258	18.0595	15	25	25	3	9.3559	17.6586	19.7568	31.9405	26.2432	3	12.644	3.6586	15	10.5991	25	13.757	21.9405	7	31	13
0.543333	0	0	0	3.8387	7	0	0	5	0	0	1.2567	4.2567	5	9	0	1	1	5	0.11435	0	2.1907	18.5351	15	23.8108	23.8108	1.493	8.0872	18.5351	19	31.1885	28.1892	3	13	4.8115	15	11	25	13	21.4649	7	31	13
0.546667	0	0	0	3.1935	7	0	0	5	0	0	1.492	3.492	5	9	0	1	1	5	0.31183	0	3	19	15	23	23	1	7	19	19	29.8602	29	3	13	5	15	11.0108	25	13	22.129	7	30.99	13
0.55	0	0.0999	0	3	6.5484	0	0	5	0	0	2.2353	3.4706	5	9	0	1	1.07284	5	0.16129	0	3	17.9189	15	23	23	1	7	19	17.9189	28.737	29	3	13	5	15	12.3046	25	13	22.7765	7	31	13
0.553333	0	0.4929	0	3	5.9032	0	0	5	0	0	3	3.4492	4.7754	8.5699	0	1	1.02151	4.6212	0.00844	0	3	17	15.5329	23	23	1	7	19	17	27.5049	29	3	13	5	15	13	25.674	13	23	7	31	13
0.556667	0	1	0	3	5.2581	0	0	5	0	0	3	3.4278	3.7861	7	0	1	1.4086	3.0215	0	0	3	17.973	16.2617	22.027	22.027	1.0215	7	19	17	27	29	2.4892	13	4.027	15.973	13	27	13	23	7	30.807	13
0.56	0	0.9938	0	3	5	0	0	5	0.5	0	3	3.2032	3	6.8876	0	1	3	3	0	0	3	19	17	21	21	1.9677	7	19	16.0811	26.1208	28.1208	1	12.96	3	17	13.9189	27.61	13	23	7	29.257	13
0.563333	0	1	0	3	5	0	0	5	1	0	3	3	3	5.9139	0	1	3	3	0	0	3	19	17	21	21	2.914	7	19.3892	15	25	26.1351	1	12.135	3	17	15	29	13	23	7	29.973	14.078
0.566667	0	1	0	3	5	0	0	5	0.5909	0	3	3	3	5	0	1	3	3	0	0	3	18.6494	17.4602	21	21	3	7	19.5142	15	25	24.6494	1	10.189	3	17	15	29.347	13	23	7	31	15
0.57	0	1	0	3	5	0	0	5	0.1711	0	3	3	3	5	0	0.9584	3	3	0	0	2.6774	17.6595	17.6595	21	21	3	7	18.7505	15	24.2432	23.6595	0.9251	9	3	17	15	30.629	13	23	7	31	15.938
0.573333	0	1	0	3	5.777	0	0	5	0.0802	0	3	3	3	5	0	0.7581	3	2.6774	0	0	1	17.1192	17.1192	21	21	3	7.0646	18.8162	15	23	23.1192	0.3441	9	2.9354	17	15.7027	30.989	13	23.0646	7	31.288	16.143
0.576667	0	1	0	3	6.5144	0	0	5	0	0	3.1497	3	3	4.7204	0	0.037	2.98798	1	0	0	1	16.9053	16.9053	20.3514	20.3514	3	7	18.6432	14.9053	23	23	0	8.351	2.446	17	17	32.241	13	23	7.5348	32.936	16.936
0.58	0	0.3091	0	3	7	0	0	5	0	0	3.2781	3	2.139	3	0	0	2.6129	1	0	0	1	16.2324	16.2324	19	19	3.2706	7	17.7676	13.866	23	22.4054	0	6.405	1.5394	16.4054	17.2282	36.116	13	23.5946	8.9251	33	17
0.583333	0	0	0	3	7	0	0	5	0	0	4.1283	3	1.1283	3	0.06417	0	2.15667	1	0	0	1	15.5522	15.2162	19	19	4.5914	7	18.2432	13	23	21	0	5	1	15	18.2432	38.055	13	25	9	33.802	15.684
0.586667	0	0	0	3	7	0	0	5	0	0	5	3	1	3	0.11765	0	0.94681	1	0	0	1	15	13.2127	18.5135	18.5135	5	7	18.3008	12.5819	23	21	0	5	1	15	18.7873	38.412	13	25	9	35.235	14.294
0.59	0	0	0	3	7	0	0	5.1935	0	0	5	3	1	3	0.10695	0	0.35484	1	0	0	1	15	12.5676	17	17	4.871	7.3904	17.1525	11	23	21	0	4.415	1	14.6096	19	38.768	13	24.8475	9.0963	36.588	13
0.593333	0	0	0	2.1398	7	0	0	5.8387	0	0	5	3	1	3	0.54813	0	0.18673	1	0	0	0.9316	15	11	16.6216	16.6216	3.1075	8.4565	17	11	23	21	0	3	1	13.5435	19.3784	39.232	13	25.2516	9.6678	35.513	13.283
0.596667	0	0	0	1	7	0	0	6.4839	0	0.04278	4.0856	3	1	3.1505	1	0	0	1	0	0	0.0538	15	11	15	15	3	9	16.8615	10.6757	22.6757	21	0	3	1	13	21	39.225	13	25.8541	9.877	35.535	12.357
0.6	0	0	0	1	6.2674	0	0	7	0	0.53743	3.1497	3.0749	1	5	1	0	0	0.9247	0.09677	0	0	15	11	15	15	3.0937	9	16.6216	9	21	21	0	3	1	13	21	37.613	13.219	25.5975	11	36.968	12.968
0.603333	0	0	0	0.7312	5	0	0	7	0	1	3.1283	4.0642	1	5	1	0	0	0	0.24731	0	0	15	10.697	15	15	3	8.9132	17.0973	9	20.7838	21	0	3	1	13	21.2057	35.809	15.216	26.9027	10.7602	37	13
0.606667	0	0	0	0	5	0	0	7	0	0.52674	3.0535	5	1	5	1	0	0	0	0.38074	0	0.0259	15	9	15	15	3.1133	9	17.573	9	19	21	0	3	1	12.8378	22.4735	32.551	17.162	26.427	10.1658	37.397	11.952
0.61	0	0	0	0	5	0	0	7	0	0.04278	3	5	1	5	1	0	0	0	0	0	0.4516	15	9	15.0514	15.0514	3	9	18.1001	8.8919	19	21	0	3	1	11	23.1081	32.779	19.108	25.9514	9.3799	37	11.267
0.613333	0	0	0	0	5	0	0	7	0	0.03209	3	5	1	5	1	0	0	0	0	0	0.3011	15	9	15.4757	15.4757	3	9	19	7	18.9459	21	0.2366	3	1	10.9459	25	30.82	21.054	25.4628	9.2738	37	12.701
0.616667	0	0	0	0	4.9272	0	0	7	0	0.02139	3	5	1	4.9785	0.5107	0	0	0	0	0	0.1505	15	9	15	15	3	9	19	7	17	21	1	3	1	9	25	27.556	23	25	9.5281	37	13
0.62
