# Supplementary material for: Cell clusters softening triggers collective cell migration in vivo
Source: Nat Mater. 2022 Aug 15;21(11):1314–23. doi: 10.1038/s41563-022-01323-0 (PMC9622418; doi:10.1038/s41563-022-01323-0)
Supplement: Source Data Extended Data Fig. 7 — Source data. [file 41563_2022_1323_MOESM15_ESM.xlsx]

## Sheet: Suppl Fig7d
Soft	Stiff
11.3144	12.3444
12.3552	10.7908
12.7308	10.9418
11.1534	11.65
10.3368	10.4798

## Sheet: Suppl Fig7e
Soft	Stiff
60.3537	127.59
63.834	122.058
42.9477	140.994
54.6534	105.554
51.274	112.408
