# Supplementary material for: Cell clusters softening triggers collective cell migration in vivo
Source: Nat Mater. 2022 Aug 15;21(11):1314–23. doi: 10.1038/s41563-022-01323-0 (PMC9622418; doi:10.1038/s41563-022-01323-0)
Supplement: Source Data Extended Data Fig. 8 — Source data. [file 41563_2022_1323_MOESM16_ESM.xlsx]

## Sheet: Suppl Fig8b
Control	HyperAcet	HypoAcet
7.58609	0.209089	1.81458
4.86286	0.443827	3.0528
5.16263	0.531239	7.74822
4.89799	0.812377	6.66212
4.66613	0.523022	2.44727
3.78932	0.487746	1.52414
4.87721	0.391821	1.72557
3.20019	0.499962	6.00521
2.36683	0.935051	3.99365
2.05615	0.9038	4.03591
1.36447	1.29358	2.34761
1.28772	0.754151	1.412
0.645039	0.886593	0.141301
1.79823	0.491343	1.4564
	0.645264	4.36457
6.45081	0.746472	3.02404
5.90329	0.911048	4.62638
4.86683	0.784225	9.08234
6.34023	0.26812	14.4952
4.73895	0.229186	13.7395
3.25934	0.13078	7.44223
2.71347	0.322837	4.60807
3.50184	1.34825	7.39062
3.53218	1.46282	4.41227
1.89884	1.27937	5.41843
0.874102	1.00368	1.65046
1.37132	1.03886	2.15287
0.969676	0.598205	2.84942
4.47468	0.642234	8.08995
4.75197	1.14752	6.0497
2.18084	1.25805	2.47689
2.85963	0.951343	5.61744
2.94539	0.566467	6.14988
1.83795	0.230433	6.84269
2.14244	0.478542	8.05005
2.92261	0.981028	3.71499
4.80574	1.57479	2.63166
6.20539	2.20156	12.8796
5.92578	3.01261	6.38782
3.05245	1.87472	4.37779
0.715669	0.231409	2.01436
0.364478	0.386023	2.35121
2.71749	0.684112	3.57046
3.47516	0.9257	2.47574
4.03017	1.12473	4.03365
3.39815	1.24019	6.89313
2.09235	1.11775	16.8887
2.69245	0.544309	21.8522
3.71262	1.3638	15.6553
3.25023	1.90997	10.1326
4.40251	3.19969	7.01968
5.73032	4.00949	4.43058
6.73151	3.11742	4.64961
3.95676	2.25509	4.5851
1.7137	1.94059	2.41382
0.963215	0.677493	2.51604
1.86688	1.18717	9.17828
3.41432	0.926581	7.02446
3.4845	0.728765	7.35011
2.43354	0.87494	15.759
1.27548	0.985457	15.1137
2.70163	1.41498	21.243
6.17753	1.76151	24.0178
1.93335	1.56247	20.1818
3.51559		14.4874
5.54394		11.155
2.47729	3.49093	9.03685
2.96478	2.41679	4.95032
2.12308	2.4506	3.03821
1.18211	2.18951	1.78394
1.67487	0.874735	8.88472
5.31352	0.651084	15.3725
6.68685	0.782429	11.4142
5.0116	0.752357	18.2564
6.39689	1.09806	15.6764
5.09413	2.29097	17.98
3.16651	2.93525	7.49589
4.80251	2.40938	9.02658
2.78772		12.4741
2.87857		8.76148
3.39863	2.02798	13.6537
2.95292	1.86723	13.4537
1.65588	2.11116	2.74452
1.00016	2.96972	0.536809
0.549648	0.823257	11.4977
4.0718	1.04071	15.9456
5.64945	1.1481	12.4151
6.69154	1.37686	28.9608
7.77375	2.25016	9.57501
2.75167	3.28908	3.51265
1.15661	3.5585	11.1654
9.20658	3.22721	15.0408
1.31362	3.59298	9.24517
2.37168	3.2561	16.0777
2.9398	1.6147	6.19659
1.88648	0.889413	5.53646
1.59233	1.50212	5.27454
0.883383	2.30048	2.0333
0.376147	0.826901	12.8702
0.829749	1.09716	14.3025
3.69717	1.13334	17.2818
5.22719	1.88345
7.3315	3.06019	21.8076
6.45172	4.72784	2.29541
7.54667	4.69159	6.59275
5.95088	3.07186	24.7827
4.31581	2.09372	22.2602
3.55514	1.17208	16.4316
3.02764	1.16627	5.95986
2.64574	2.25267	1.52685
1.86672	1.55422	2.42739
1.01561	1.98305	3.04296
0.150847	0.406751	2.7418
1.58561	0.263803	11.9467
0.781638	0.687082	9.35455
2.99339	1.79985
5.01064	2.86836
9.67393
9.31499		25.5807
5.42635	2.47832
3.91725	1.89807	11.5212
3.98037	1.10606	15.1531
4.89225	2.65484	6.15482
4.14275	4.50902	4.4487
1.46449	3.08612	2.05162
1.61368	3.29068	5.67524
0.251021	0.236251	5.10768
0.393147	0.197609	3.80389
1.3951	0.922225	12.0111
2.16838	1.68444	4.01474
2.05477	1.63303
3.4957	3.42014
1.87037	3.68555
2.18921	2.35365
2.79159	0.965269	13.1338
4.55117	0.977389	3.36411
3.97698	2.49684	1.32982
1.74238	3.63192	1.37679
0.35694	4.13291	4.88458
1.6334	4.38744	1.06864
0.256226	0.300576	7.18322
0.311435	0.0882778	7.5082
1.21389	1.27636	11.2941
1.50377	1.63777	21.9741
1.88133	0.816819	23.678
1.81582	1.92198
2.2432	3.11933
2.24332	2.41196
2.52842	2.01953	20.9538
0.609523	1.92692	6.82327
1.32879	1.91647	20.3127
1.17903	1.96993	3.81419
0.822458	3.10383	4.82688
0.541063	3.28701	1.16677
1.01341	0.160704	1.46439
0.891731	0.18675	4.84101
0.311122	0.800207	10.8309
0.807484	0.907871	8.76352
0.409027	1.18933
0.908096	1.37448
0.334788	2.17635
0.798477	2.36154
0.532055	2.14305	14.8024
0.85947	1.59104	19.1889
0.629323	1.26172	18.7952
0.20979	0.981174	2.69075
0.184499	1.09884	2.15619
1.29392	1.49304	1.3468
1.47284	0.330203	1.92665
0.61306	0.241065	5.33289
1.12506	0.286618	5.34323
1.24164	0.1254	6.29799
1.09461	0.742133	5.90022
1.03839	1.13826	9.44157
1.00124	1.45171	2.39513
0.381272	1.98664	17.1983
0.425413	1.88903	16.9198
0.099986	0.831361	8.79938
0.85023	0.829834	9.32955
1.03238	0.927785	4.01708
0.851394	0.616102	1.77055
1.8573	0.429281	0.990128
0.700438	0.430062	4.46545
0.274432	0.39261	2.17831
0.618907	0.076849	1.89436
0.597907	0.410929	7.43441
1.28358	0.497113	16.054
0.731082	0.200916	18.6531
0.439664	1.417	9.7172
1.50322	2.6661	13.3048
1.31814	1.79221	7.18616
0.966574	0.257353	5.88124
1.27039	0.627556	4.49892
2.46397	0.599201	2.70822
2.24574	0.270959	1.53532
1.08742	0.37013	0.33825
0.618417	0.211836	6.22037
2.3582	0.213478	3.00409
0.484965	0.226673	3.76581
0.241493	0.147702	4.13855
0.20469	0.576857	11.9016
0.350203	0.856397	7.49555
1.27054	0.814028	6.07079
2.19292	2.53086	8.99253
1.77975	1.77039	7.63916
1.75347	0.609046	5.63042
2.09302	0.67422	9.31655
0.900873	0.674794	3.70302
0.787181	0.317767	1.12157
1.96539	0.320239	1.46363
4.3578	0.445921	1.42048
6.59034	0.436987	2.31158
5.78194	0.395581	5.38855
3.50062	0.3597	8.12654
0.823591	0.343942	1.01587
0.951059	0.456005	8.81296
0.66659	0.323415	3.31261
1.19979	0.423358	5.5579
0.761444	0.830099	2.48161
0.838511	0.630581	7.18179
1.01759	0.189466	4.42683
1.19011	0.656071	2.27575
4.35359	0.77983	3.27707
4.92317	0.554565	2.12293
4.39069	0.18363	3.45078
5.13156	0.425876	2.68203
6.16214	0.228286	5.66589
7.82381	0.112497	4.75091
7.85223	0.601518	0.957977
5.46934	0.442637	5.79539
1.59438	0.630446	3.99629
0.232505	0.450455	3.81414
0.595854	0.732827	5.03974
1.09276	0.843316	7.08618
0.135728	0.370273	3.53829
0.36458	0.193782	2.52829
0.345011	0.154559	3.90738
1.99325	0.182518	1.97254
5.65853	0.388829	1.26876
9.20855	0.474562	1.36698
6.3105	0.102504	2.91445
4.35643	0.132444	2.35301
5.61143	0.475909	2.9639
7.91545	0.277456	2.63172
7.5955	0.834402	9.70058
5.16102	0.745348	11.4203
2.24236	1.25626	18.2303
1.75103	0.814645	23.8813
0.109467	0.26499	18.3727
1.14314	0.436469	13.8673
0.106802	0.762468	15.0236
0.279696	0.558596	12.8288
0.679059	0.260823	9.93685
2.43324	0.351052	3.50226
4.09256	0.341932	3.66956
9.31608	0.392999	2.76076
	0.630811	1.87036
8.07372	1.27237	2.11861
5.30776	0.844016	1.39299
6.53926	0.704147	1.09053
5.69374	1.39272	1.84247
3.46276	0.688453	2.36221
1.7491	0.45216	0.854009
1.46825	0.779546	2.30667
0.552663	0.790578	2.23515
0.673211	0.506442	1.59144
0.117674	0.343947	5.11568
0.933164	0.713644	6.41472
0.289349	0.720736	10.2833
2.40317	0.480077	11.4088
5.3845	0.930705	18.8383
9.94817	0.121109	26.7253
	0.49102	32.1043
	0.468815	28.5752
6.51607	0.380153	19.196
9.20922	0.561882	18.2805
7.02156	0.238514	13.9643
4.13348	0.123151	7.94859
1.98084	0.536762	5.03724
0.992925	0.413007	4.04265
0.625276	1.67684	3.23711
1.38398	1.71914	3.40511
0.519062	0.972452	2.35094
0.459628	1.0944	0.337186
0.926695	0.187646	1.21688
2.03193	1.14081	2.15458
7.72247	0.600878	2.45318
	0.716039	1.58895
10.0199	0.591923	3.0783
4.97736	0.154701	3.49101
9.05924	0.293512	15.0495
10.13	0.374574	14.6334
	0.339996	20.3714
6.213	0.604013	23.2326
2.49934	0.448487	26.3287
1.33533	1.26993	30.7311
0.627428	1.13227
0.169377	1.85539	29.2366
0.423789	2.01982	17.8705
0.242247	2.92387	18.0938
1.18543	2.34554	14.7958
1.66105	1.52789	9.2816
5.70184	1.00374	8.59645
9.81726	0.441707	8.57744
	0.262192	8.19761
9.57032	0.32055	3.4162
5.16293	0.53085	2.94493
10.0723	0.548641	2.15296
9.01659	1.13771	3.09518
7.87277	0.796269	3.08566
4.37673	0.962486	5.60547
2.05031	0.585476	5.86734
0.655372	1.37815	9.59506
0.97693	1.14339	9.14616
0.203621	0.937076	18.3796
0.281821	0.545294	18.3009
0.11355	0.371546	26.2459
2.83576	0.848856	31.5834
4.50723	1.72741	25.9467
7.72391	1.98162	21.2805
9.87472	1.83914	22.0134
	2.47524	20.4134
7.36385	2.54744	18.062
6.52007	1.90689	19.7211
6.28326	2.32037	18.5566
5.2102	1.27495	15.24
3.78775	2.21123	11.5376
2.08128	0.782884	8.40544
0.715067	0.466485	8.73059
0.22423	0.471335	5.54619
0.311132	0.591519	4.68766
0.523266	1.23868	2.97334
1.61149	1.57377	3.44888
3.55316	1.46066	4.40503
5.42143	1.66412	3.28439
8.85296	1.45846	10.9449
10.1816	1.64386	13.9643
9.19889	2.15398	23.2284
6.76371	1.85783	24.3319
3.2123	1.66205	21.1981
1.8317	2.28431	29.244
1.23621	2.45028
1.45974	1.74101	25.1242
2.24361	1.09493	21.4376
0.996409	2.03262	16.6549
1.00504	2.73601	16.9235
0.534563	2.04581	18.9595
0.257102	2.08378	21.4936
0.971994	1.66127	21.1702
2.31966	1.1133	17.3854
4.79066	0.35219	16.5052
6.56563	0.339189	17.2327
7.51071	1.58964	15.3936
6.04471	0.364629	9.90834
3.72196	1.05334	7.29903
1.82956	1.68237	7.01874
1.53461	1.30763	3.93458
1.42684	1.22288	4.21462
1.25771	1.48385	2.34359
1.4927	2.1602	12.8133
0.141385	2.70371	20.7106
0.790133	2.55594	24.4525
0.733736	1.87369	22.5611
0.369017	1.94262	19.1244
0.843636	2.15855	20.6359
0.461483	2.9369	16.5691
1.84072	2.3442	18.9896
2.62164	4.59334	25.4677
3.01748	4.63075	18.4497
3.2029	3.28952	13.2008
2.3749	4.20713	17.1462
1.66469		20.9039
0.417465	1.41081	24.1486
0.293703	0.345446	19.3657
0.386401	0.314752	13.0628
0.161708	1.50357	13.6227
0.287003	1.01361	14.6559
0.315222	0.495033	13.0091
0.557194	1.02489	8.16295
1.07681	1.15567	8.49616
0.347106	2.10683	4.99503
0.682401	3.37475	4.26139
1.07644	4.76273	9.23254
1.27871	2.03668	15.2509
0.900819	1.19304	22.7546
1.90953	0.629328	22.1754
1.6805	1.67517	18.0626
0.862539	1.74105	7.54976
0.552317		7.40184
0.658352		8.49677
0.157301		13.1547
0.30668		9.99696
0.216481	3.83606	7.24594
1.37394	4.71536	7.50607
0.968144		8.97472
1.16931	1.40067	10.7549
0.543633	2.26581	8.81622
0.205495	2.48018	11.3546
0.857019	2.51312	11.4546
1.4493	1.50863	10.2891
0.860792	1.85108	12.4699
0.364583	2.32696	10.8297
0.59556	2.42084	11.1095
0.214052	3.47969	11.4266
0.689198		11.0946
0.239003		13.0387
0.381123	2.38738	11.6925
0.142581	3.31685	15.7388
0.285506	1.21164	17.9846
0.22439	1.33686	15.9808
1.35521	1.9203	11.484
0.825563		7.19646
1.10821		7.62611
0.683346		6.56905
0.295627		7.41014
0.729674	4.76351	9.47826
0.691243	4.32113	8.51469
0.485853	4.58001	5.34891
0.68356	1.94526	5.39424
0.662182	3.29959	6.4362
0.246581	4.41538	6.88111
0.741008	4.71291	12.7174
0.409132	3.08053	10.6957
0.411455	3.06355	9.68078
0.332615	3.52304	11.7447
1.08637	3.70502	13.4569
1.73788	4.57161	15.6358
0.956921		14.2827
0.933328		12.858
1.12709		14.6346
0.982651		11.1701
1.18758	4.66038	18.0105
0.903096	3.34027	18.5554
0.736311	1.32407	15.2801
1.38071		10.3868
1.03065		11.5579
0.839825	4.75996	10.0749
0.199402		7.2965
0.294379		8.12201
1.71726		10.8985
0.806432	3.12122	9.60255
0.882047	1.86094	0.179712
0.602944	2.77719	4.232
0.772953	4.63286	8.41956
0.792755	4.7783	11.5186
1.47953	3.90017	12.6498
1.57416	3.18789	11.0076
1.52725	3.76104	6.01895
2.43329	3.93975	8.91549
2.45895		14.2097
0.580333		15.8208
1.64211		14.1232
0.483341		15.8971
0.761266		20.2583
0.917437		9.3052
0.402433	3.07148	21.284
0.396434	2.78734	22.2587
0.984288		16.5086
1.14545		10.7965
1.61046	4.42892	10.4517
3.72266	4.27868	6.45368
4.24029	2.82146	6.02617
3.76938	2.51295	6.50652
3.26872	1.45658	10.883
1.66713	1.81096	8.6664
0.777362	2.69894	2.95811
1.35501	4.39909	6.51382
1.61281	4.19833	9.16076
0.986415	2.67386	13.5168
0.707258	1.16253	11.9647
1.88641	1.54626	9.22923
2.1774	1.90695	6.4419
2.37837	3.46042	5.96037
3.78623		11.587
6.63564	4.7906	13.0978
7.08481		14.5653
6.49396	4.0946	17.7264
4.85613	2.91416	22.7688
3.14192	1.81252	7.54736
2.28593		20.6911
0.625118		21.7121
1.13036	4.82952	15.0161
0.836039	4.30375	9.06848
0.87219	3.33686	3.41418
2.1215	2.57406	3.87525
6.08778	1.72582	4.05623
8.63805	1.63892	4.52364
	2.89108	8.03088
	3.39966	7.32673
10.2238		7.30603
		6.01746
8.14886	0.515635	11.553
5.08914	2.05634	16.099
3.286	2.40515	11.6564
3.39921	1.47702	6.95239
2.67364	1.29404	4.78825
0.73086	1.22986	4.70035
0.819278	1.59958	10.5783
3.22666	0.875503	11.9078
6.67587	1.95944	13.2706
		15.4255
	4.64124	17.0204
	4.38988	6.5173
	3.46827	19.4141
	3.15402	20.3115
	3.11947	11.9129
6.53139	3.00235	7.31786
3.78654	1.37482	4.32357
3.1151	0.689021	1.70264
1.87867	1.17283	1.43957
1.3033	3.00153	4.38014
2.00391	4.10506	7.79849
2.0603		7.10784
2.07427		8.26966
6.01595		5.20773
9.31227		9.2006
	3.11758	16.2243
	3.22442	9.71395
	2.74377	4.35637
	1.60499	4.30098
	1.11524	5.78121
6.10441	1.78479	9.93586
5.58943		11.7666
4.84811		13.2088
1.15987		13.4976
2.01257	3.4411	12.7352
2.26881	1.91843	8.78919
2.51452	1.27937	18.221
5.01391	1.8246	17.7365
6.70937	2.08529	10.9959
8.00972	0.898195	6.45964
	1.13148	5.40866
	1.20668	4.24484
	2.42692	3.95998
		5.96367
8.25486		8.72921
5.03711		8.25698
4.71055		2.6801
2.47279		2.00689
5.05837		6.66557
4.67922		6.80872
5.25834		4.10513
5.63942	4.45313	3.42058
7.7511	2.31831	5.05946
6.84379	3.22899	8.78897
		10.3308
		12.3702
		14.5989
	3.0796	15.2049
9.04466	1.32645	14.4061
5.11043	1.9801	14.1091
4.12162	2.30993	18.4228
5.95149	2.06882	13.6258
	0.670425	9.71869
7.65947	0.736481	8.22104
7.8406	0.551082	8.55452
10.2283	1.16225	5.65193
	3.51832	4.49512
	4.80567	6.23459
		11.3145
5.76546		7.53388
		3.79228
		3.94393
7.9042		3.768
5.42863		2.16209
3.62898		2.53465
6.86181		5.22341
	4.64529	7.54869
		12.4204
8.20237		11.7882
		12.8782
	3.64307	14.3907
	2.10083	14.8261
	1.78951	15.0579
6.86983	2.10437	21.0735
8.25051	1.70309	17.1089
8.53086	0.111886	10.9612
7.29776	0.699346	9.55711
3.51283	0.795594	10.6095
1.14579	0.858187	11.1783
6.97386	0.00889355	3.66173
	3.6435	3.42309
10.1855		4.66566
6.6182		2.49283
4.23493		2.31047
5.42662		5.90237
		5.06382
9.30927		3.78496
9.83446		2.52329
7.79311		1.74774
5.21913		4.83793
3.79216		8.10896
1.03896	4.26687	11.9643
0.67163	3.49711	12.0985
5.05867	2.35847	10.8546
7.06151	1.38654	10.6701
7.04438	1.40954	11.8967
6.91761	1.64483	13.3599
7.41851	1.05488	18.0936
3.52672	0.474669	15.8232
4.41275	0.198215	12.9152
6.58718	0.347066	11.5765
7.12526	0.941702	12.8333
4.6906	0.562311	11.2779
2.87944	2.39485	5.90596
2.11082		2.29715
0.562507		5.23245
0.852437	4.19789	4.75277
2.91566		9.06568
3.25847		13.6682
3.36314		8.35372
5.23795		5.67714
6.77603		7.85359
4.89075		7.05174
5.44722	2.7004	4.73076
5.22681	1.89168	7.4626
4.95282	1.68234	9.41348
3.49248	0.949303	12.4409
2.51631	0.699399	12.0374
1.65321	0.950875	12.4846
0.496883	1.09705	11.4699
0.843183	0.893742	10.5226
3.38747	1.12825	13.1011
3.07393	0.680769	13.3637
3.13434	0.274007	18.3591
2.7652	0.205928	16.7514
6.29865	1.36643	15.8421
5.98507	1.0724	10.8004
7.71905	1.31033	4.16465
6.77642	2.04832	2.79161
4.98466	3.50592	2.17101
3.15254		2.51781
2.25809		7.30221
0.845048	4.68944	11.102
0.603159		7.66851
1.06534		7.13936
6.72312	2.93725	8.01577
4.92759	0.35674	8.36018
5.85565	0.868798	7.36719
1.17277	1.84917	7.96486
3.00685	1.96566	8.43068
3.47116	0.952643	13.5817
6.37321	0.84399	13.3214
7.21318	0.436875	12.1226
4.28847	0.95233	10.845
2.32388	1.24634	8.29453
1.56728	0.464193	8.87578
0.228884	0.585393	10.4332
0.542412	2.00879	23.8034
1.51384	0.458151	21.7565
9.8227	0.649565	16.5958
8.72467	1.49581	15.4108
8.58158	1.27601	6.19325
4.93532	1.43767	2.16878
2.13631	1.9655	1.75172
4.10357	3.19881	2.24858
6.96126	2.89335	5.09238
6.05944	3.24127	9.18755
3.22225	2.31381	8.84751
1.76512	1.15288	9.37989
1.14734	0.725328	11.4638
0.252122	1.09917	9.37054
0.591745	2.04762	8.87672
1.19363	1.6809	10.0743
9.25582	0.148749	11.884
	0.571108	15.8543
	0.495586	17.7078
6.95744	0.530356	9.91116
6.40366	0.697218	8.30992
7.23192	0.78537	4.80853
7.43336	0.416745	3.97242
4.28445	0.197541	7.60724
1.94544	0.484274	19.1834
1.18989	0.834727	21.0689
0.958832	0.807283	15.3245
0.46804	0.422896	12.8448
0.544185	0.340898	8.64346
0.776921	0.352267	4.30174
5.30051	0.309975	7.4464
9.47705	0.559449	7.22103
9.97164	0.729433	8.0191
7.29809	0.567806	9.23756
8.31644	0.348243	10.8024
9.45973	0.650913	11.7834
6.60431	1.52393	11.1563
3.05753	1.53502	12.2899
1.70209	0.98137	14.3383
1.35655	0.500593	14.5322
0.917343	0.510097	16.4017
0.861745	0.754991	21.8382
0.580237	0.918281	21.3009
0.425157	0.867623	7.83156
0.423509	0.692145	3.21145
2.87072	0.501641	4.81314
3.29816	0.806451	3.53545
4.46465	1.56115	7.11731
6.24535	1.86683	7.93166
7.66473	1.56846	15.7245
4.75981	0.891976	12.3124
2.01591	0.768245	10.3816
1.18625	1.09148	10.7187
0.964004	1.18241	7.90316
0.615346	1.05964	13.4491
0.403633	0.884739	14.7136
1.61198	0.82438	13.6489
1.05701	1.27173	11.8858
0.154282	1.92055	10.6714
1.67395	2.26182	9.22673
1.65346	2.40644	8.76967
1.9038	1.77331	11.0254
2.15287	1.18741	13.5139
1.39941	1.39977	13.4706
0.888111	1.46689	14.0172
0.955748	1.20903	20.6053
0.27553	0.986337	20.0474
0.360299	0.968386	7.60466
0.53095	1.38787	2.85997
0.464662	2.24096	5.08151
1.18366	2.41632	4.1392
0.734245	2.52072	7.06185
1.23916	2.32856	9.95955
1.31531	1.89491	16.047
0.992368	1.70621	15.1172
0.978411	1.73827	16.3679
0.884842	1.50387	18.0717
0.754776	1.24833	9.87889
1.48083	0.857456	13.4564
1.8102	1.33903	15.1562
0.809558	2.20494	15.1878
0.733374	2.39589	14.1281
1.2354	2.39439	11.2654
1.77438	2.52608	9.8269
0.570643	2.55853	9.40221
0.411002	2.07766	10.0395
1.50653	1.72804	10.161
1.11161	1.66213	11.5268
0.346586	1.56653	11.3413
0.76809	0.727152	13.3696
0.774822	1.12595	13.7764
0.80452	1.48315	4.41432
1.37468	1.87018	3.39296
2.40359	2.00653	4.2308
1.71834	2.03509	2.37181
0.69744	2.05465	4.38138
1.24128	1.96632	9.22322
1.61275	1.83396	12.4538
1.27398	1.94146	17.059
0.9224	1.80013	24.6242
	0.494284	22.3226
	0.732585	17.9586
	0.83619	22.8844
	0.815916	23.9803
	0.765893	21.8614
	0.63758	17.7431
	0.922579	13.9482
	1.77041	12.028
	2.20365	9.99938
	2.06734	9.49613
	1.35389	9.13906
	0.600595	10.7073
	0.57838	9.02281
	0.61055	5.66599
	0.528251	2.02941
	0.31418	1.29846
	0.28493	1.0958
	1.07392	2.90387
	1.75016	1.3386
	2.27263	4.64045
	1.93789	7.23834
	0.834896	7.44201
	0.438591	9.48114
	0.586473	23.0024
	0.645319	20.552
	0.507191	16.1325
	0.266078	24.734
	0.302362	26.497
	0.750303	23.2119
	1.31416	21.6821
	1.93568	18.8631
	1.8704	14.6942
	1.04578	10.658
	0.0694729	8.57506
	0.393441	6.54461
	0.45646	3.25156
	0.334353	2.81257
	0.292527	2.93972
	0.508395	2.98462
	0.822039	2.45229
	1.29322	2.42638
	1.96541	2.68505
	1.79516	4.50543
	1.08253	2.0699
	0.221413	5.2895
	0.12236	4.94575
	0.219957	5.89021
	0.305732	9.24675
	0.483395	10.5221
	0.942	8.94757
	1.37421	12.9085
	1.6554	14.1715
	1.81757	15.7868
	1.17401	18.861
	0.42925	16.8689
	0.508132	12.2244
	0.221027	10.5608
	0.488097	9.78515
	0.458474	8.02158
	0.525526	0.571876
	0.888943	1.55799
	1.34101	2.16718
	1.56196	1.41417
	1.32347	2.20132
	0.556031	2.05034
	0.225801	1.98585
		3.45872
		1.80079
		4.0068
		5.00923
		4.25905
		5.89611
		9.70409
		9.46079
		9.93346
		11.908
		12.6438
		13.1285
		12.2417
		10.968
		9.46154
		7.7073
		3.32264
		1.74119
		1.83214
		1.96318
		1.54689
		1.4702
		2.00335
		1.60287
		1.09243
		2.89972
		3.08367
		0.457288
		0.819362
		3.67054
		3.84477
		2.28347
		1.61224
		1.53344
		0.830678
		1.96477
		7.27036
		6.14187
		2.47737
		4.40152
		1.9877
		5.77273
		11.783
		8.24912
		20.434
		5.69056
		3.11268
		3.4582
		1.81157
		4.55635
		6.19349
		2.541
		0.60297
		1.55108
		5.02142
		8.515
		14.7818
		15.2699
		15.1694
		6.50808
		6.66594
		10.7126
		7.67644
		3.82181
		0.472867
		3.28252
		1.22994
		2.67055
		8.12264
		17.1541
		16.9038
		14.6363
		8.71587
		15.7475
		9.96178
		19.1632
		14.7296
		5.1093
		2.11742
		5.95398
		11.0803
		6.38865
		11.5247
		13.695
		19.8513
		20.7329
		18.7951
		22.0576
		25.1018
		3.53699
		2.48571
		10.3901
		8.61295
		13.077
		24.6552
		30.7852
		7.88334
		10.4707
		3.5677
		16.1802
		31.8606
		20.28
		3.0437
		4.74078
		9.05159
		8.97435
		9.76981
		17.4398
		11.9438
		26.7799
		17.7068
		9.98149
		26.8619
		24.5338
		1.39101
		0.854331
		13.239
		14.6679
		30.2165
		18.4799
		13.8407
		28.6409
		22.9966
		24.062
		4.73288
		3.97244
		12.1644
		9.74656
		21.1298
		27.9591
		20.2887
		13.2467
		16.7302
		9.83227
		6.96865
		5.29909
		16.2031
		9.56094
		8.10857
		28.3972
		20.117
		19.4793
		20.2103
		22.267
		22.3068
		12.214
		4.21858
		5.45283
		13.9249
		22.7844
		18.764
		31.3689
		17.7211
		5.74933
		10.5406
		9.39557
		12.9456
		10.6137
		3.71214
		10.4779
		17.6967
		27.5354
		32.319
		1.99972
		5.57866
		6.50973
		9.55931
		13.9169
		16.7042
		0.901841
		15.3563
		31.4681
		16.226
		16.0763
		27.5183
		18.951
		3.86489
		3.17333
		18.258
		23.4067
		19.1295
		8.79719
		2.10582
		7.69594
		23.9267
		10.5696
		1.43739
		6.21137
		24.1821
		24.4851
		12.6557
		6.33403
		7.71111
		7.53127
		5.46672
		15.4695
		5.78136
		6.68376
		7.22005
		2.04972
		4.73363
		0.795405

## Sheet: Suppl Fig8e
Control	NC HyperAcet	NC HypoAcet
110.692	101.661	102.071
147.984	146.635	166.524
218.143	193.645	156.917
129.669	189.868	140.546
219.409	207.969	229.623
