# Supplementary material for: Cell clusters softening triggers collective cell migration in vivo
Source: Nat Mater. 2022 Aug 15;21(11):1314–23. doi: 10.1038/s41563-022-01323-0 (PMC9622418; doi:10.1038/s41563-022-01323-0)
Supplement: Source Data Extended Data Fig. 9 — Source data. [file 41563_2022_1323_MOESM17_ESM.xlsx]

## Sheet: Suppl Fig9b
Control	GsMTx4	MoPiezo1
1.19	6.06	3.87
1.12	4.17	3.59
0.76	6.67	3.1
0.46	3.79	4.62
0.95	2.4	3.21
1.12	2.86	2.63
0.92	4.4	3.51
1.29	3.59	3.52
1.01	5.38	2.77
0.69	4.34	3.61
1.17	5.34	2.44
1.21	5.55	1
1.06
